# Supplementary material for: Chromosomal Redistribution of Male-Biased Genes in Mammalian Evolution with Two Bursts of Gene Gain on the X Chromosome
Source: PLoS Biol. 2010 Oct 5;8(10):e1000494. doi: 10.1371/journal.pbio.1000494 (PMC2950125; doi:10.1371/journal.pbio.1000494)
Supplement: Table S1 — Human gene branch assignment together with expression bias annotation. Branch assignments follow Figure 1A. For genes without unique Affymetrix human 133 plus 2.0 probes, the expression bias is shown as “NA.” (1.84 MB XLS) [file pbio.1000494.s009.xls]

## Sheet: S1
Table S1. Human gene assignment together with the expression bias annotation
gene	branch	chrom	bias
ENSG00000197021	12	X	NA
ENSG00000213499	12	X	NA
ENSG00000204379	12	X	NA
ENSG00000203949	12	X	NA
ENSG00000203981	12	X	NA
ENSG00000216649	12	X	NA
ENSG00000182484	12	X	NA
ENSG00000215046	12	X	NA
ENSG00000203946	12	X	NA
ENSG00000174028	12	X	NA
ENSG00000205662	12	X	NA
ENSG00000185751	12	X	NA
ENSG00000221867	12	X	NA
ENSG00000204119	12	X	NA
ENSG00000182242	12	X	NA
ENSG00000213503	12	X	NA
ENSG00000215113	12	X	NA
ENSG00000182646	12	X	NA
ENSG00000068990	12	X	NA
ENSG00000204382	12	X	NA
ENSG00000184324	12	X	NA
ENSG00000213505	12	X	NA
ENSG00000187761	12	X	NA
ENSG00000203977	12	X	NA
ENSG00000203979	12	X	NA
ENSG00000185990	12	X	NA
ENSG00000198082	12	X	NA
ENSG00000221841	12	X	NA
ENSG00000213504	12	X	NA
ENSG00000205663	12	X	NA
ENSG00000189064	12	X	NA
ENSG00000215274	12	X	NA
ENSG00000198946	12	X	NA
ENSG00000221896	12	X	NA
ENSG00000203929	12	X	NA
ENSG00000215253	12	X	NA
ENSG00000198716	12	X	NA
ENSG00000203926	12	X	NA
ENSG00000198307	12	X	NA
ENSG00000215266	12	X	NA
ENSG00000212630	12	X	NA
ENSG00000203923	12	X	NA
ENSG00000183461	12	X	NA
ENSG00000197443	12	X	NA
ENSG00000185351	12	X	NA
ENSG00000126752	12	X	male
ENSG00000204375	12	X	NA
ENSG00000159123	12	X	NA
ENSG00000205777	12	X	male
ENSG00000171478	12	X	NA
ENSG00000203902	12	X	NA
ENSG00000102080	12	X	NA
ENSG00000217977	12	X	NA
ENSG00000172785	12	9	NA
ENSG00000212952	12	9	NA
ENSG00000185020	12	9	NA
ENSG00000188801	12	9	NA
ENSG00000215126	12	9	NA
ENSG00000215142	12	9	NA
ENSG00000184961	12	9	NA
ENSG00000219693	12	9	NA
ENSG00000184879	12	9	NA
ENSG00000197550	12	9	NA
ENSG00000204829	12	9	NA
ENSG00000204801	12	9	NA
ENSG00000204836	12	9	NA
ENSG00000204837	12	9	NA
ENSG00000198566	12	9	NA
ENSG00000204790	12	9	NA
ENSG00000204778	12	9	NA
ENSG00000188377	12	9	NA
ENSG00000204838	12	9	NA
ENSG00000204840	12	9	NA
ENSG00000204848	12	9	NA
ENSG00000204154	12	9	unbiased
ENSG00000204779	12	9	NA
ENSG00000184906	12	9	NA
ENSG00000170122	12	9	NA
ENSG00000186466	12	9	NA
ENSG00000204828	12	9	NA
ENSG00000176134	12	9	NA
ENSG00000170161	12	9	NA
ENSG00000212829	12	9	NA
ENSG00000181997	12	9	NA
ENSG00000184659	12	9	NA
ENSG00000176115	12	9	NA
ENSG00000214990	12	9	NA
ENSG00000176057	12	9	NA
ENSG00000215112	12	9	NA
ENSG00000214931	12	9	NA
ENSG00000204562	12	9	NA
ENSG00000185775	12	9	NA
ENSG00000196540	12	9	NA
ENSG00000132498	12	9	NA
ENSG00000205879	12	8	NA
ENSG00000215340	12	8	NA
ENSG00000176269	12	8	NA
ENSG00000204775	12	8	NA
ENSG00000145002	12	8	NA
ENSG00000189393	12	8	NA
ENSG00000187786	12	8	NA
ENSG00000186523	12	8	NA
ENSG00000215366	12	8	NA
ENSG00000206023	12	8	NA
ENSG00000215365	12	8	NA
ENSG00000186979	12	8	NA
ENSG00000215352	12	8	NA
ENSG00000215374	12	8	NA
ENSG00000212994	12	8	NA
ENSG00000205989	12	8	NA
ENSG00000215356	12	8	NA
ENSG00000215373	12	8	NA
ENSG00000205583	12	7	NA
ENSG00000159860	12	7	NA
ENSG00000155428	12	7	NA
ENSG00000146707	12	7	NA
ENSG00000187221	12	7	NA
ENSG00000205236	12	7	NA
ENSG00000214660	12	7	NA
ENSG00000213214	12	7	NA
ENSG00000160828	12	7	NA
ENSG00000170356	12	7	NA
ENSG00000170389	12	7	NA
ENSG00000176826	12	7	NA
ENSG00000165178	12	7	NA
ENSG00000205233	12	7	NA
ENSG00000170409	12	7	NA
ENSG00000106133	12	7	NA
ENSG00000197008	12	7	unbiased
ENSG00000214668	12	7	NA
ENSG00000204959	12	7	NA
ENSG00000212807	12	7	NA
ENSG00000205578	12	7	NA
ENSG00000214544	12	7	NA
ENSG00000205584	12	7	NA
ENSG00000166667	12	7	NA
ENSG00000212802	12	6	NA
ENSG00000170590	12	6	NA
ENSG00000180658	12	6	NA
ENSG00000214335	12	6	NA
ENSG00000197284	12	5	NA
ENSG00000183055	12	5	NA
ENSG00000206077	12	5	NA
ENSG00000170074	12	5	NA
ENSG00000205571	12	5	NA
ENSG00000214485	12	5	NA
ENSG00000205572	12	5	NA
ENSG00000198014	12	5	NA
ENSG00000176276	12	5	NA
ENSG00000205565	12	5	NA
ENSG00000212653	12	5	NA
ENSG00000183127	12	5	NA
ENSG00000179978	12	5	NA
ENSG00000197370	12	5	NA
ENSG00000170089	12	5	NA
ENSG00000205570	12	5	NA
ENSG00000215190	12	5	NA
ENSG00000215158	12	5	NA
ENSG00000196302	12	5	NA
ENSG00000205976	12	5	NA
ENSG00000197592	12	4	NA
ENSG00000205094	12	4	NA
ENSG00000212756	12	4	NA
ENSG00000205595	12	4	NA
ENSG00000180015	12	4	NA
ENSG00000154608	12	4	NA
ENSG00000184795	12	4	NA
ENSG00000212757	12	4	NA
ENSG00000212758	12	4	NA
ENSG00000212753	12	4	NA
ENSG00000215111	12	4	NA
ENSG00000173487	12	4	NA
ENSG00000212759	12	4	NA
ENSG00000185485	12	3	NA
ENSG00000174912	12	3	NA
ENSG00000214116	12	3	NA
ENSG00000178660	12	3	NA
ENSG00000198406	12	3	NA
ENSG00000184319	12	22	NA
ENSG00000206176	12	22	NA
ENSG00000161103	12	22	NA
ENSG00000182824	12	22	NA
ENSG00000197421	12	22	NA
ENSG00000198567	12	22	NA
ENSG00000215478	12	22	NA
ENSG00000215544	12	22	NA
ENSG00000206252	12	22	NA
ENSG00000183169	12	22	NA
ENSG00000100121	12	22	NA
ENSG00000189295	12	22	NA
ENSG00000182356	12	22	NA
ENSG00000133433	12	22	NA
ENSG00000183038	12	22	NA
ENSG00000198637	12	22	NA
ENSG00000215513	12	22	NA
ENSG00000196622	12	22	NA
ENSG00000215498	12	22	NA
ENSG00000166157	12	21	male
ENSG00000185390	12	21	NA
ENSG00000215561	12	21	NA
ENSG00000175302	12	21	NA
ENSG00000187172	12	21	NA
ENSG00000168122	12	21	NA
ENSG00000215567	12	21	NA
ENSG00000169861	12	21	NA
ENSG00000149656	12	20	NA
ENSG00000204556	12	20	NA
ENSG00000204745	12	2	NA
ENSG00000205847	12	2	NA
ENSG00000184115	12	2	NA
ENSG00000204253	12	2	NA
ENSG00000213826	12	2	NA
ENSG00000168992	12	2	NA
ENSG00000128692	12	2	NA
ENSG00000136698	12	2	NA
ENSG00000175509	12	2	NA
ENSG00000178206	12	2	NA
ENSG00000184943	12	2	NA
ENSG00000185176	12	2	NA
ENSG00000144158	12	2	NA
ENSG00000183292	12	2	NA
ENSG00000169664	12	2	NA
ENSG00000183281	12	2	NA
ENSG00000184538	12	2	NA
ENSG00000153165	12	2	NA
ENSG00000204699	12	2	NA
ENSG00000214164	12	2	NA
ENSG00000214330	12	2	NA
ENSG00000214329	12	2	NA
ENSG00000213976	12	19	NA
ENSG00000205717	12	19	NA
ENSG00000197295	12	19	NA
ENSG00000213052	12	19	unbiased
ENSG00000183791	12	18	NA
ENSG00000173213	12	18	NA
ENSG00000215585	12	18	NA
ENSG00000188985	12	18	NA
ENSG00000205215	12	17	NA
ENSG00000205217	12	17	NA
ENSG00000214845	12	17	NA
ENSG00000197681	12	17	NA
ENSG00000186060	12	17	NA
ENSG00000205020	12	17	NA
ENSG00000176681	12	17	NA
ENSG00000204652	12	17	NA
ENSG00000214176	12	17	NA
ENSG00000189152	12	17	NA
ENSG00000185829	12	17	unbiased
ENSG00000188849	12	17	NA
ENSG00000204877	12	17	unbiased
ENSG00000174977	12	17	unbiased
ENSG00000205021	12	17	NA
ENSG00000205312	12	17	NA
ENSG00000213688	12	17	NA
ENSG00000141028	12	17	NA
ENSG00000170298	12	17	NA
ENSG00000205454	12	16	NA
ENSG00000185984	12	16	NA
ENSG00000183336	12	16	NA
ENSG00000205691	12	16	NA
ENSG00000169246	12	16	NA
ENSG00000205456	12	16	NA
ENSG00000205457	12	16	NA
ENSG00000213648	12	16	NA
ENSG00000196993	12	16	NA
ENSG00000183889	12	16	NA
ENSG00000205536	12	16	NA
ENSG00000157341	12	16	NA
ENSG00000196347	12	16	NA
ENSG00000181404	12	16	NA
ENSG00000181625	12	16	NA
ENSG00000180598	12	16	NA
ENSG00000205018	12	16	NA
ENSG00000205746	12	16	NA
ENSG00000187711	12	15	NA
ENSG00000153684	12	15	NA
ENSG00000196102	12	15	NA
ENSG00000182974	12	15	NA
ENSG00000188384	12	15	NA
ENSG00000215252	12	15	NA
ENSG00000206128	12	15	NA
ENSG00000197494	12	15	NA
ENSG00000214589	12	15	NA
ENSG00000188792	12	15	NA
ENSG00000186702	12	15	NA
ENSG00000178081	12	15	NA
ENSG00000166664	12	15	NA
ENSG00000187812	12	15	NA
ENSG00000215304	12	15	NA
ENSG00000140181	12	15	NA
ENSG00000214542	12	15	NA
ENSG00000206141	12	15	NA
ENSG00000183706	12	15	male
ENSG00000206138	12	15	NA
ENSG00000182857	12	15	NA
ENSG00000214611	12	15	NA
ENSG00000184779	12	15	NA
ENSG00000205315	12	15	NA
ENSG00000206197	12	14	NA
ENSG00000215398	12	14	NA
ENSG00000196143	12	14	NA
ENSG00000186445	12	14	NA
ENSG00000204918	12	13	NA
ENSG00000215604	12	13	NA
ENSG00000218754	12	12	NA
ENSG00000179899	12	12	NA
ENSG00000197041	12	12	NA
ENSG00000220515	12	12	NA
ENSG00000214371	12	12	NA
ENSG00000139239	12	12	NA
ENSG00000204306	12	11	NA
ENSG00000205035	12	11	NA
ENSG00000221840	12	11	NA
ENSG00000204450	12	11	NA
ENSG00000204449	12	11	NA
ENSG00000186124	12	11	NA
ENSG00000185926	12	11	NA
ENSG00000173827	12	11	NA
ENSG00000205034	12	11	NA
ENSG00000219061	12	11	NA
ENSG00000123447	12	11	NA
ENSG00000205864	12	11	NA
ENSG00000206082	12	11	NA
ENSG00000179296	12	10	NA
ENSG00000204150	12	10	NA
ENSG00000174196	12	10	NA
ENSG00000188279	12	10	NA
ENSG00000165429	12	10	NA
ENSG00000165390	12	10	NA
ENSG00000214881	12	10	NA
ENSG00000174194	12	10	NA
ENSG00000183748	12	10	NA
ENSG00000150175	12	10	NA
ENSG00000182314	12	10	NA
ENSG00000186807	12	10	NA
ENSG00000204179	12	10	NA
ENSG00000203766	12	10	NA
ENSG00000186719	12	10	NA
ENSG00000215151	12	10	NA
ENSG00000180581	12	10	NA
ENSG00000126542	12	10	NA
ENSG00000204164	12	10	NA
ENSG00000198035	12	10	NA
ENSG00000197910	12	10	NA
ENSG00000185303	12	10	NA
ENSG00000189014	12	10	NA
ENSG00000204169	12	10	NA
ENSG00000214986	12	10	NA
ENSG00000072444	12	10	NA
ENSG00000205292	12	1	NA
ENSG00000117262	12	1	NA
ENSG00000198019	12	1	NA
ENSG00000198161	12	1	NA
ENSG00000198658	12	1	NA
ENSG00000182217	12	1	NA
ENSG00000185321	12	1	NA
ENSG00000196369	12	1	NA
ENSG00000188610	12	1	NA
ENSG00000203815	12	1	NA
ENSG00000203853	12	1	NA
ENSG00000196644	12	1	NA
ENSG00000146556	12	1	NA
ENSG00000187820	12	1	NA
ENSG00000175658	12	1	NA
ENSG00000183298	12	1	NA
ENSG00000204495	12	1	NA
ENSG00000215861	12	1	NA
ENSG00000215860	12	1	NA
ENSG00000143429	12	1	NA
ENSG00000177693	12	1	NA
ENSG00000203828	12	1	NA
ENSG00000203817	12	1	NA
ENSG00000187952	12	1	NA
ENSG00000157358	12	1	NA
ENSG00000137970	12	1	NA
ENSG00000174876	12	1	NA
ENSG00000171943	12	1	NA
ENSG00000186715	12	1	unbiased
ENSG00000188740	12	1	NA
ENSG00000215914	12	1	NA
ENSG00000203852	12	1	NA
ENSG00000203835	12	1	NA
ENSG00000203847	12	1	NA
ENSG00000203846	12	1	NA
ENSG00000186301	12	1	NA
ENSG00000204505	12	1	NA
ENSG00000162747	12	1	unbiased
ENSG00000162825	12	1	NA
ENSG00000203851	12	1	NA
ENSG00000221930	11	X	NA
ENSG00000185978	11	X	NA
ENSG00000214915	11	X	NA
ENSG00000171483	11	X	NA
ENSG00000215269	11	X	NA
ENSG00000216866	11	X	NA
ENSG00000196933	11	X	NA
ENSG00000205775	11	X	NA
ENSG00000203948	11	X	NA
ENSG00000212744	11	X	NA
ENSG00000203975	11	X	NA
ENSG00000184033	11	X	NA
ENSG00000203989	11	X	NA
ENSG00000198444	11	X	NA
ENSG00000204376	11	X	NA
ENSG00000171116	11	X	NA
ENSG00000186076	11	X	NA
ENSG00000215198	11	9	NA
ENSG00000147996	11	9	NA
ENSG00000177910	11	9	NA
ENSG00000204849	11	9	NA
ENSG00000187060	11	9	NA
ENSG00000204802	11	9	NA
ENSG00000221917	11	9	NA
ENSG00000204794	11	9	NA
ENSG00000204793	11	9	NA
ENSG00000172014	11	9	NA
ENSG00000204811	11	9	NA
ENSG00000182368	11	9	NA
ENSG00000204780	11	9	NA
ENSG00000218940	11	9	NA
ENSG00000204816	11	9	NA
ENSG00000204818	11	9	NA
ENSG00000204814	11	9	NA
ENSG00000205274	11	9	NA
ENSG00000189415	11	9	NA
ENSG00000215206	11	9	NA
ENSG00000204807	11	9	NA
ENSG00000204805	11	9	NA
ENSG00000204813	11	9	NA
ENSG00000204776	11	9	NA
ENSG00000204788	11	9	NA
ENSG00000188152	11	9	NA
ENSG00000216829	11	9	NA
ENSG00000185871	11	9	NA
ENSG00000156750	11	9	NA
ENSG00000212695	11	9	female
ENSG00000185074	11	9	NA
ENSG00000106714	11	9	NA
ENSG00000184523	11	9	NA
ENSG00000197896	11	9	NA
ENSG00000159712	11	9	NA
ENSG00000196312	11	9	NA
ENSG00000183148	11	9	NA
ENSG00000156755	11	9	NA
ENSG00000198435	11	9	NA
ENSG00000182021	11	9	NA
ENSG00000170165	11	9	NA
ENSG00000216740	11	9	NA
ENSG00000177710	11	8	NA
ENSG00000177400	11	8	NA
ENSG00000215288	11	8	NA
ENSG00000177257	11	8	NA
ENSG00000164845	11	8	unbiased
ENSG00000205873	11	8	female
ENSG00000205408	11	8	NA
ENSG00000168204	11	8	NA
ENSG00000198129	11	8	NA
ENSG00000187082	11	8	NA
ENSG00000177243	11	8	NA
ENSG00000184721	11	8	NA
ENSG00000182945	11	8	NA
ENSG00000177023	11	8	NA
ENSG00000164871	11	8	unbiased
ENSG00000182759	11	8	NA
ENSG00000177306	11	8	NA
ENSG00000215354	11	8	NA
ENSG00000186599	11	8	NA
ENSG00000215376	11	8	NA
ENSG00000215355	11	8	NA
ENSG00000205508	11	7	NA
ENSG00000198305	11	7	NA
ENSG00000196313	11	7	NA
ENSG00000214783	11	7	NA
ENSG00000205485	11	7	NA
ENSG00000205506	11	7	NA
ENSG00000174384	11	7	NA
ENSG00000126524	11	7	NA
ENSG00000168255	11	7	NA
ENSG00000164669	11	7	unbiased
ENSG00000205482	11	7	NA
ENSG00000212836	11	7	NA
ENSG00000205505	11	7	NA
ENSG00000197320	11	7	NA
ENSG00000184616	11	7	NA
ENSG00000196275	11	7	NA
ENSG00000169876	11	7	unbiased
ENSG00000214754	11	7	NA
ENSG00000189011	11	7	NA
ENSG00000186704	11	7	unbiased
ENSG00000189166	11	7	NA
ENSG00000179994	11	7	NA
ENSG00000165055	11	7	NA
ENSG00000127957	11	7	NA
ENSG00000186645	11	7	NA
ENSG00000198632	11	7	NA
ENSG00000198874	11	7	female
ENSG00000183444	11	7	NA
ENSG00000105889	11	7	NA
ENSG00000170629	11	7	NA
ENSG00000217451	11	7	NA
ENSG00000185040	11	7	NA
ENSG00000185037	11	7	NA
ENSG00000205580	11	7	NA
ENSG00000122674	11	7	NA
ENSG00000170092	11	7	NA
ENSG00000106526	11	7	male
ENSG00000214173	11	7	NA
ENSG00000136206	11	7	unbiased
ENSG00000214221	11	7	NA
ENSG00000188073	11	7	NA
ENSG00000204867	11	7	NA
ENSG00000205509	11	7	NA
ENSG00000214439	11	7	NA
ENSG00000198750	11	7	NA
ENSG00000155070	11	7	NA
ENSG00000078319	11	7	male
ENSG00000158517	11	7	NA
ENSG00000188639	11	7	NA
ENSG00000123965	11	7	NA
ENSG00000214861	11	6	NA
ENSG00000204290	11	6	unbiased
ENSG00000164711	11	6	NA
ENSG00000204632	11	6	female
ENSG00000204622	11	6	female
ENSG00000214975	11	6	NA
ENSG00000214801	11	6	NA
ENSG00000204525	11	6	female
ENSG00000214558	11	6	NA
ENSG00000182498	11	6	NA
ENSG00000168379	11	6	unbiased
ENSG00000204276	11	6	NA
ENSG00000205550	11	5	NA
ENSG00000205561	11	5	NA
ENSG00000169040	11	5	NA
ENSG00000214802	11	5	NA
ENSG00000145736	11	5	NA
ENSG00000198237	11	5	NA
ENSG00000151539	11	4	NA
ENSG00000124399	11	4	NA
ENSG00000188954	11	4	NA
ENSG00000205115	11	4	NA
ENSG00000212640	11	4	NA
ENSG00000197465	11	4	unbiased
ENSG00000212638	11	4	NA
ENSG00000186234	11	4	NA
ENSG00000197004	11	4	NA
ENSG00000186146	11	4	NA
ENSG00000205946	11	4	NA
ENSG00000187653	11	4	NA
ENSG00000213759	11	4	NA
ENSG00000212754	11	4	NA
ENSG00000153143	11	4	unbiased
ENSG00000212755	11	4	NA
ENSG00000179170	11	3	NA
ENSG00000179799	11	3	NA
ENSG00000198068	11	3	NA
ENSG00000132967	11	3	NA
ENSG00000180770	11	3	NA
ENSG00000160172	11	3	NA
ENSG00000172971	11	3	NA
ENSG00000189366	11	3	NA
ENSG00000214820	11	3	NA
ENSG00000189002	11	3	NA
ENSG00000189258	11	22	NA
ENSG00000169892	11	22	NA
ENSG00000198445	11	22	male
ENSG00000100068	11	22	unbiased
ENSG00000206142	11	22	NA
ENSG00000206140	11	22	NA
ENSG00000133475	11	22	NA
ENSG00000182556	11	22	NA
ENSG00000183506	11	22	NA
ENSG00000100181	11	22	unbiased
ENSG00000215575	11	22	NA
ENSG00000198312	11	22	NA
ENSG00000188280	11	22	NA
ENSG00000196934	11	22	NA
ENSG00000182502	11	22	NA
ENSG00000215481	11	22	NA
ENSG00000128322	11	22	male
ENSG00000215456	11	22	NA
ENSG00000169662	11	22	NA
ENSG00000198062	11	22	NA
ENSG00000198618	11	21	NA
ENSG00000215559	11	21	NA
ENSG00000183249	11	21	NA
ENSG00000167390	11	20	NA
ENSG00000149435	11	20	male
ENSG00000185834	11	20	NA
ENSG00000215548	11	20	NA
ENSG00000219041	11	2	NA
ENSG00000220804	11	2	NA
ENSG00000184303	11	2	NA
ENSG00000144140	11	2	NA
ENSG00000163040	11	2	NA
ENSG00000152117	11	2	NA
ENSG00000186148	11	2	NA
ENSG00000198875	11	2	NA
ENSG00000214525	11	2	NA
ENSG00000188219	11	2	NA
ENSG00000169629	11	2	NA
ENSG00000183054	11	2	NA
ENSG00000169659	11	2	NA
ENSG00000185304	11	2	NA
ENSG00000197927	11	2	NA
ENSG00000214081	11	2	NA
ENSG00000144134	11	2	NA
ENSG00000184492	11	2	NA
ENSG00000136682	11	2	NA
ENSG00000187627	11	2	NA
ENSG00000204670	11	2	NA
ENSG00000125551	11	2	NA
ENSG00000172974	11	2	NA
ENSG00000178162	11	2	NA
ENSG00000104827	11	19	NA
ENSG00000221957	11	19	NA
ENSG00000197446	11	19	NA
ENSG00000205246	11	19	NA
ENSG00000182315	11	19	NA
ENSG00000213753	11	19	NA
ENSG00000213985	11	19	NA
ENSG00000184301	11	19	NA
ENSG00000176695	11	19	NA
ENSG00000198251	11	19	unbiased
ENSG00000170906	11	19	male
ENSG00000178464	11	19	NA
ENSG00000204533	11	19	NA
ENSG00000215512	11	18	NA
ENSG00000184624	11	18	NA
ENSG00000187589	11	18	NA
ENSG00000215492	11	18	NA
ENSG00000180777	11	18	male
ENSG00000221927	11	18	NA
ENSG00000175319	11	18	NA
ENSG00000175886	11	18	NA
ENSG00000153081	11	18	NA
ENSG00000154874	11	17	NA
ENSG00000205266	11	17	NA
ENSG00000198496	11	17	unbiased
ENSG00000171916	11	17	NA
ENSG00000167494	11	17	NA
ENSG00000170160	11	17	NA
ENSG00000188013	11	17	NA
ENSG00000188400	11	17	NA
ENSG00000176809	11	17	male
ENSG00000214401	11	17	NA
ENSG00000164729	11	17	male
ENSG00000131885	11	17	NA
ENSG00000171928	11	17	NA
ENSG00000205203	11	17	NA
ENSG00000214856	11	17	NA
ENSG00000205212	11	17	NA
ENSG00000197522	11	17	NA
ENSG00000174093	11	17	unbiased
ENSG00000197665	11	17	NA
ENSG00000214627	11	16	NA
ENSG00000197476	11	16	NA
ENSG00000140839	11	16	NA
ENSG00000198106	11	16	NA
ENSG00000214873	11	16	NA
ENSG00000205152	11	16	NA
ENSG00000214470	11	16	NA
ENSG00000205535	11	16	NA
ENSG00000214618	11	16	NA
ENSG00000185208	11	16	NA
ENSG00000196436	11	16	male
ENSG00000185203	11	16	NA
ENSG00000185864	11	16	NA
ENSG00000198555	11	16	NA
ENSG00000214613	11	16	NA
ENSG00000103512	11	16	NA
ENSG00000205685	11	16	NA
ENSG00000196161	11	16	NA
ENSG00000172533	11	16	NA
ENSG00000103472	11	16	NA
ENSG00000214617	11	16	NA
ENSG00000205534	11	16	NA
ENSG00000196696	11	16	NA
ENSG00000214940	11	16	NA
ENSG00000185710	11	16	NA
ENSG00000169203	11	16	NA
ENSG00000198156	11	16	NA
ENSG00000183793	11	16	NA
ENSG00000198229	11	16	NA
ENSG00000183604	11	16	NA
ENSG00000157344	11	16	unbiased
ENSG00000183747	11	16	NA
ENSG00000158482	11	16	NA
ENSG00000196877	11	16	NA
ENSG00000183458	11	16	NA
ENSG00000180747	11	16	NA
ENSG00000157322	11	16	NA
ENSG00000185164	11	16	NA
ENSG00000205452	11	16	NA
ENSG00000185061	11	16	NA
ENSG00000184110	11	16	NA
ENSG00000217794	11	16	NA
ENSG00000069651	11	16	NA
ENSG00000183426	11	16	NA
ENSG00000215407	11	15	NA
ENSG00000205120	11	15	NA
ENSG00000205118	11	15	NA
ENSG00000205124	11	15	NA
ENSG00000175333	11	15	NA
ENSG00000215409	11	15	NA
ENSG00000205122	11	15	NA
ENSG00000215302	11	15	NA
ENSG00000205125	11	15	NA
ENSG00000157576	11	15	NA
ENSG00000214350	11	15	NA
ENSG00000156363	11	15	NA
ENSG00000205273	11	15	NA
ENSG00000185596	11	15	NA
ENSG00000186322	11	15	NA
ENSG00000188626	11	15	NA
ENSG00000188403	11	15	NA
ENSG00000196834	11	14	NA
ENSG00000188831	11	14	NA
ENSG00000204914	11	13	NA
ENSG00000136149	11	13	NA
ENSG00000139675	11	13	NA
ENSG00000170919	11	13	male
ENSG00000205240	11	13	NA
ENSG00000215419	11	13	NA
ENSG00000205105	11	13	NA
ENSG00000204916	11	13	NA
ENSG00000182782	11	12	NA
ENSG00000177990	11	12	male
ENSG00000196946	11	12	NA
ENSG00000171471	11	12	NA
ENSG00000171847	11	12	male
ENSG00000013573	11	12	unbiased
ENSG00000214034	11	12	NA
ENSG00000214826	11	12	NA
ENSG00000166492	11	11	NA
ENSG00000181958	11	11	NA
ENSG00000174957	11	11	unbiased
ENSG00000174970	11	11	NA
ENSG00000220948	11	11	NA
ENSG00000186223	11	11	NA
ENSG00000182139	11	11	NA
ENSG00000148965	11	11	unbiased
ENSG00000181935	11	11	NA
ENSG00000173727	11	11	NA
ENSG00000166693	11	11	NA
ENSG00000164740	11	11	male
ENSG00000186113	11	11	NA
ENSG00000184478	11	11	NA
ENSG00000187811	11	11	NA
ENSG00000150244	11	11	unbiased
ENSG00000221954	11	11	NA
ENSG00000086205	11	11	unbiased
ENSG00000181371	11	11	NA
ENSG00000166007	11	11	NA
ENSG00000181903	11	11	NA
ENSG00000176787	11	11	NA
ENSG00000214880	11	11	NA
ENSG00000214883	11	11	NA
ENSG00000124900	11	11	unbiased
ENSG00000184276	11	11	NA
ENSG00000205030	11	11	female
ENSG00000214907	11	11	NA
ENSG00000178306	11	11	NA
ENSG00000186232	11	11	NA
ENSG00000205029	11	11	NA
ENSG00000205025	11	11	NA
ENSG00000204236	11	11	NA
ENSG00000214891	11	11	NA
ENSG00000181950	11	11	NA
ENSG00000188439	11	11	NA
ENSG00000182565	11	11	NA
ENSG00000181074	11	11	NA
ENSG00000181723	11	11	NA
ENSG00000214534	11	11	NA
ENSG00000158483	11	11	NA
ENSG00000204571	11	11	NA
ENSG00000182053	11	11	NA
ENSG00000186119	11	11	NA
ENSG00000181718	11	11	NA
ENSG00000181767	11	11	NA
ENSG00000184055	11	11	NA
ENSG00000181752	11	11	NA
ENSG00000180974	11	11	NA
ENSG00000214893	11	11	NA
ENSG00000181837	11	11	NA
ENSG00000176925	11	11	NA
ENSG00000181961	11	11	NA
ENSG00000185701	11	11	NA
ENSG00000120555	11	10	NA
ENSG00000152726	11	10	NA
ENSG00000215146	11	10	NA
ENSG00000099251	11	10	NA
ENSG00000196960	11	10	NA
ENSG00000215153	11	10	NA
ENSG00000122854	11	10	NA
ENSG00000203767	11	10	NA
ENSG00000203770	11	10	NA
ENSG00000178440	11	10	NA
ENSG00000215020	11	10	NA
ENSG00000188199	11	10	NA
ENSG00000204147	11	10	unbiased
ENSG00000099290	11	10	NA
ENSG00000105988	11	10	NA
ENSG00000204149	11	10	NA
ENSG00000203771	11	10	NA
ENSG00000204437	11	10	NA
ENSG00000204501	11	1	NA
ENSG00000204485	11	1	NA
ENSG00000215854	11	1	NA
ENSG00000215799	11	1	NA
ENSG00000177233	11	1	NA
ENSG00000187010	11	1	unbiased
ENSG00000215817	11	1	NA
ENSG00000116219	11	1	NA
ENSG00000196240	11	1	NA
ENSG00000204486	11	1	NA
ENSG00000116785	11	1	female
ENSG00000177757	11	1	NA
ENSG00000185097	11	1	NA
ENSG00000215840	11	1	NA
ENSG00000204502	11	1	NA
ENSG00000177799	11	1	NA
ENSG00000177201	11	1	NA
ENSG00000182330	11	1	NA
ENSG00000143631	11	1	unbiased
ENSG00000203827	11	1	NA
ENSG00000203850	11	1	NA
ENSG00000212664	11	1	NA
ENSG00000198452	11	1	NA
ENSG00000142794	11	1	unbiased
ENSG00000203836	11	1	NA
ENSG00000203832	11	1	NA
ENSG00000182783	11	1	NA
ENSG00000203834	11	1	NA
ENSG00000198601	11	1	NA
ENSG00000203849	11	1	NA
ENSG00000198021	10	X	NA
ENSG00000213444	10	X	NA
ENSG00000187267	10	X	NA
ENSG00000205755	10	X	NA
ENSG00000157950	10	X	NA
ENSG00000196406	10	X	NA
ENSG00000203976	10	X	NA
ENSG00000183305	10	X	NA
ENSG00000205681	10	X	NA
ENSG00000147380	10	X	NA
ENSG00000219186	10	X	NA
ENSG00000203978	10	X	NA
ENSG00000187754	10	X	NA
ENSG00000204118	10	X	NA
ENSG00000181819	10	X	NA
ENSG00000186288	10	X	NA
ENSG00000215275	10	X	NA
ENSG00000197932	10	X	NA
ENSG00000166160	10	X	NA
ENSG00000198573	10	X	NA
ENSG00000196433	10	X	unbiased
ENSG00000214925	10	X	NA
ENSG00000204368	10	X	NA
ENSG00000198820	10	X	NA
ENSG00000217624	10	X	NA
ENSG00000197976	10	X	female
ENSG00000198022	10	X	NA
ENSG00000107018	10	9	unbiased
ENSG00000165121	10	9	NA
ENSG00000204798	10	9	NA
ENSG00000196774	10	9	NA
ENSG00000204561	10	9	NA
ENSG00000219928	10	9	NA
ENSG00000183938	10	9	NA
ENSG00000187988	10	9	NA
ENSG00000170215	10	9	NA
ENSG00000204245	10	9	NA
ENSG00000177992	10	9	male
ENSG00000147926	10	9	NA
ENSG00000204031	10	9	NA
ENSG00000170217	10	9	NA
ENSG00000154537	10	9	NA
ENSG00000155282	10	9	NA
ENSG00000178161	10	9	NA
ENSG00000204831	10	9	NA
ENSG00000186940	10	9	NA
ENSG00000154529	10	9	NA
ENSG00000204844	10	9	NA
ENSG00000212951	10	9	NA
ENSG00000170152	10	9	NA
ENSG00000169253	10	9	NA
ENSG00000184139	10	9	NA
ENSG00000206032	10	8	NA
ENSG00000184844	10	8	NA
ENSG00000188856	10	8	NA
ENSG00000206033	10	8	NA
ENSG00000205176	10	8	NA
ENSG00000215339	10	8	NA
ENSG00000196815	10	8	NA
ENSG00000206228	10	8	NA
ENSG00000206014	10	8	NA
ENSG00000215371	10	8	NA
ENSG00000206034	10	8	NA
ENSG00000215372	10	8	NA
ENSG00000219507	10	8	NA
ENSG00000212993	10	8	NA
ENSG00000173678	10	7	NA
ENSG00000122543	10	7	NA
ENSG00000214765	10	7	NA
ENSG00000205596	10	7	NA
ENSG00000197990	10	7	NA
ENSG00000214242	10	7	NA
ENSG00000214300	10	7	NA
ENSG00000215092	10	7	NA
ENSG00000174428	10	7	NA
ENSG00000135213	10	7	NA
ENSG00000188185	10	7	NA
ENSG00000174353	10	7	NA
ENSG00000185177	10	7	unbiased
ENSG00000182487	10	7	NA
ENSG00000197373	10	7	NA
ENSG00000213413	10	7	unbiased
ENSG00000106610	10	7	unbiased
ENSG00000205337	10	7	NA
ENSG00000067601	10	7	NA
ENSG00000196204	10	7	NA
ENSG00000170667	10	7	NA
ENSG00000214232	10	7	NA
ENSG00000174368	10	7	NA
ENSG00000186921	10	7	NA
ENSG00000198493	10	6	NA
ENSG00000124578	10	6	unbiased
ENSG00000183666	10	6	NA
ENSG00000204697	10	6	NA
ENSG00000204625	10	6	unbiased
ENSG00000181524	10	6	NA
ENSG00000204194	10	6	NA
ENSG00000217281	10	6	NA
ENSG00000214653	10	6	NA
ENSG00000204688	10	6	male
ENSG00000181126	10	6	NA
ENSG00000204687	10	6	unbiased
ENSG00000213071	10	6	NA
ENSG00000206474	10	6	unbiased
ENSG00000197083	10	5	female
ENSG00000176857	10	5	NA
ENSG00000197848	10	5	NA
ENSG00000188002	10	5	male
ENSG00000214997	10	5	NA
ENSG00000217416	10	5	NA
ENSG00000215156	10	5	NA
ENSG00000197575	10	5	NA
ENSG00000204637	10	5	NA
ENSG00000185041	10	5	NA
ENSG00000205575	10	5	NA
ENSG00000204677	10	5	NA
ENSG00000205095	10	4	NA
ENSG00000214886	10	4	NA
ENSG00000219492	10	4	NA
ENSG00000213761	10	4	NA
ENSG00000188438	10	4	NA
ENSG00000205947	10	4	NA
ENSG00000196656	10	4	NA
ENSG00000196620	10	4	NA
ENSG00000180610	10	4	NA
ENSG00000172969	10	3	unbiased
ENSG00000163612	10	3	NA
ENSG00000213114	10	3	NA
ENSG00000214311	10	3	NA
ENSG00000214135	10	3	NA
ENSG00000196578	10	3	NA
ENSG00000214280	10	3	NA
ENSG00000214552	10	3	NA
ENSG00000197621	10	3	NA
ENSG00000214090	10	3	NA
ENSG00000161132	10	22	NA
ENSG00000179750	10	22	female
ENSG00000133460	10	22	unbiased
ENSG00000183628	10	22	NA
ENSG00000130538	10	22	NA
ENSG00000188078	10	22	unbiased
ENSG00000188424	10	22	NA
ENSG00000128284	10	22	female
ENSG00000205702	10	22	NA
ENSG00000184490	10	22	NA
ENSG00000215468	10	22	NA
ENSG00000186925	10	21	NA
ENSG00000183441	10	21	NA
ENSG00000212932	10	21	NA
ENSG00000212717	10	20	NA
ENSG00000125804	10	20	NA
ENSG00000099389	10	20	NA
ENSG00000170373	10	20	unbiased
ENSG00000124097	10	20	NA
ENSG00000175170	10	20	male
ENSG00000204554	10	20	NA
ENSG00000101441	10	20	unbiased
ENSG00000149531	10	20	NA
ENSG00000196862	10	2	NA
ENSG00000204434	10	2	unbiased
ENSG00000174501	10	2	NA
ENSG00000221861	10	2	NA
ENSG00000015568	10	2	NA
ENSG00000144188	10	2	NA
ENSG00000197294	10	2	NA
ENSG00000188765	10	2	NA
ENSG00000162685	10	2	NA
ENSG00000144015	10	2	NA
ENSG00000196912	10	2	NA
ENSG00000214262	10	2	NA
ENSG00000217289	10	2	NA
ENSG00000075886	10	2	NA
ENSG00000218175	10	2	NA
ENSG00000172799	10	2	NA
ENSG00000188383	10	2	NA
ENSG00000173272	10	2	unbiased
ENSG00000204693	10	2	NA
ENSG00000186825	10	2	NA
ENSG00000205209	10	19	unbiased
ENSG00000197332	10	19	NA
ENSG00000189013	10	19	unbiased
ENSG00000171291	10	19	unbiased
ENSG00000212844	10	19	NA
ENSG00000197054	10	19	unbiased
ENSG00000185385	10	19	female
ENSG00000127515	10	19	unbiased
ENSG00000104818	10	19	NA
ENSG00000184294	10	19	NA
ENSG00000189052	10	19	NA
ENSG00000105366	10	19	unbiased
ENSG00000161807	10	19	NA
ENSG00000125498	10	19	unbiased
ENSG00000221895	10	19	NA
ENSG00000007129	10	19	unbiased
ENSG00000171942	10	19	unbiased
ENSG00000170848	10	19	NA
ENSG00000204869	10	19	NA
ENSG00000127530	10	19	unbiased
ENSG00000184635	10	19	NA
ENSG00000104938	10	19	unbiased
ENSG00000188269	10	19	NA
ENSG00000205677	10	19	NA
ENSG00000213797	10	19	NA
ENSG00000213795	10	19	NA
ENSG00000221920	10	19	NA
ENSG00000180152	10	19	NA
ENSG00000176923	10	19	NA
ENSG00000123870	10	19	unbiased
ENSG00000161047	10	19	unbiased
ENSG00000196131	10	19	unbiased
ENSG00000178604	10	19	NA
ENSG00000168995	10	19	unbiased
ENSG00000196267	10	19	unbiased
ENSG00000205718	10	19	NA
ENSG00000204517	10	19	NA
ENSG00000213974	10	19	NA
ENSG00000204748	10	19	NA
ENSG00000174667	10	19	NA
ENSG00000167633	10	19	unbiased
ENSG00000196357	10	19	unbiased
ENSG00000204936	10	19	NA
ENSG00000212712	10	18	NA
ENSG00000172186	10	18	NA
ENSG00000175322	10	18	NA
ENSG00000186481	10	18	NA
ENSG00000188933	10	17	NA
ENSG00000171931	10	17	NA
ENSG00000128422	10	17	NA
ENSG00000213474	10	17	NA
ENSG00000187272	10	17	NA
ENSG00000129204	10	17	male
ENSG00000159266	10	17	NA
ENSG00000178130	10	17	NA
ENSG00000189423	10	17	NA
ENSG00000197262	10	17	NA
ENSG00000180068	10	17	NA
ENSG00000183600	10	17	NA
ENSG00000197689	10	17	unbiased
ENSG00000205017	10	17	NA
ENSG00000189309	10	17	NA
ENSG00000189251	10	17	NA
ENSG00000214719	10	17	NA
ENSG00000188755	10	17	NA
ENSG00000204873	10	17	unbiased
ENSG00000179277	10	17	NA
ENSG00000161583	10	17	NA
ENSG00000214822	10	17	NA
ENSG00000185158	10	17	male
ENSG00000174115	10	17	NA
ENSG00000185128	10	17	NA
ENSG00000187870	10	17	NA
ENSG00000172150	10	17	unbiased
ENSG00000204471	10	17	NA
ENSG00000204880	10	17	unbiased
ENSG00000214581	10	16	NA
ENSG00000183632	10	16	NA
ENSG00000179755	10	16	unbiased
ENSG00000188599	10	16	NA
ENSG00000185051	10	16	NA
ENSG00000158527	10	16	NA
ENSG00000198064	10	16	NA
ENSG00000196908	10	16	NA
ENSG00000196796	10	16	NA
ENSG00000196585	10	16	NA
ENSG00000214614	10	16	NA
ENSG00000205748	10	16	NA
ENSG00000206168	10	16	NA
ENSG00000214967	10	16	NA
ENSG00000197627	10	15	NA
ENSG00000184206	10	15	NA
ENSG00000197414	10	15	NA
ENSG00000180229	10	15	NA
ENSG00000185182	10	15	NA
ENSG00000215315	10	15	NA
ENSG00000205773	10	15	NA
ENSG00000196648	10	15	NA
ENSG00000184246	10	15	unbiased
ENSG00000153666	10	15	NA
ENSG00000183629	10	15	NA
ENSG00000178115	10	15	NA
ENSG00000183206	10	15	NA
ENSG00000215405	10	15	NA
ENSG00000205270	10	15	NA
ENSG00000181984	10	15	NA
ENSG00000174450	10	15	male
ENSG00000214585	10	15	NA
ENSG00000206149	10	15	NA
ENSG00000187667	10	15	NA
ENSG00000212987	10	15	NA
ENSG00000103832	10	15	NA
ENSG00000197978	10	15	NA
ENSG00000188532	10	15	NA
ENSG00000214310	10	15	NA
ENSG00000215379	10	15	NA
ENSG00000206127	10	15	NA
ENSG00000175265	10	15	unbiased
ENSG00000157021	10	15	NA
ENSG00000187951	10	15	NA
ENSG00000205272	10	15	NA
ENSG00000140478	10	15	NA
ENSG00000205271	10	15	NA
ENSG00000166998	10	15	NA
ENSG00000184902	10	14	NA
ENSG00000196183	10	14	NA
ENSG00000187537	10	14	NA
ENSG00000176299	10	14	NA
ENSG00000176312	10	14	NA
ENSG00000182652	10	14	NA
ENSG00000214399	10	14	NA
ENSG00000184227	10	14	NA
ENSG00000204919	10	13	NA
ENSG00000196593	10	13	NA
ENSG00000205822	10	13	male
ENSG00000205804	10	13	unbiased
ENSG00000215483	10	13	unbiased
ENSG00000214685	10	12	NA
ENSG00000139223	10	12	unbiased
ENSG00000139133	10	12	unbiased
ENSG00000188375	10	12	NA
ENSG00000177359	10	12	NA
ENSG00000180574	10	12	NA
ENSG00000134297	10	12	unbiased
ENSG00000118976	10	12	NA
ENSG00000166013	10	11	NA
ENSG00000204456	10	11	NA
ENSG00000197263	10	11	unbiased
ENSG00000214391	10	11	NA
ENSG00000185641	10	11	NA
ENSG00000179817	10	11	unbiased
ENSG00000171084	10	11	NA
ENSG00000197658	10	11	unbiased
ENSG00000179826	10	11	unbiased
ENSG00000170255	10	11	female
ENSG00000197149	10	11	NA
ENSG00000214787	10	11	NA
ENSG00000181273	10	11	NA
ENSG00000205044	10	11	NA
ENSG00000166926	10	11	male
ENSG00000204293	10	11	male
ENSG00000167360	10	11	NA
ENSG00000184040	10	10	NA
ENSG00000148828	10	10	NA
ENSG00000184923	10	10	NA
ENSG00000215033	10	10	NA
ENSG00000215065	10	10	NA
ENSG00000203769	10	10	NA
ENSG00000203768	10	10	NA
ENSG00000204172	10	10	NA
ENSG00000180764	10	10	NA
ENSG00000188234	10	10	NA
ENSG00000197704	10	10	NA
ENSG00000173876	10	10	NA
ENSG00000182418	10	10	NA
ENSG00000214562	10	10	NA
ENSG00000172650	10	10	NA
ENSG00000051415	10	1	NA
ENSG00000177489	10	1	NA
ENSG00000179412	10	1	NA
ENSG00000197617	10	1	female
ENSG00000204491	10	1	NA
ENSG00000219133	10	1	NA
ENSG00000008128	10	1	NA
ENSG00000215863	10	1	NA
ENSG00000215859	10	1	NA
ENSG00000154198	10	1	unbiased
ENSG00000204503	10	1	NA
ENSG00000215908	10	1	unbiased
ENSG00000186543	10	1	unbiased
ENSG00000116652	10	1	NA
ENSG00000116708	10	1	NA
ENSG00000196772	10	1	NA
ENSG00000204507	10	1	NA
ENSG00000204508	10	1	NA
ENSG00000204509	10	1	NA
ENSG00000215915	10	1	unbiased
ENSG00000177212	10	1	NA
ENSG00000203663	10	1	unbiased
ENSG00000163386	10	1	NA
ENSG00000203819	10	1	NA
ENSG00000189092	10	1	NA
ENSG00000122497	10	1	NA
ENSG00000187545	10	1	NA
ENSG00000120952	10	1	NA
ENSG00000203839	10	1	NA
ENSG00000215790	10	1	female
ENSG00000203820	10	1	NA
ENSG00000160072	10	1	unbiased
ENSG00000203818	10	1	NA
ENSG00000203812	10	1	NA
ENSG00000213240	10	1	NA
ENSG00000143556	10	1	NA
ENSG00000142789	10	1	unbiased
ENSG00000197463	9	X	NA
ENSG00000204645	9	X	NA
ENSG00000182890	9	X	male
ENSG00000188459	9	X	NA
ENSG00000124334	9	X	NA
ENSG00000184785	9	X	male
ENSG00000198681	9	X	male
ENSG00000156009	9	X	male
ENSG00000197185	9	X	NA
ENSG00000101812	9	X	unbiased
ENSG00000197172	9	X	NA
ENSG00000178605	9	X	female
ENSG00000155622	9	X	NA
ENSG00000196395	9	X	NA
ENSG00000204113	9	X	NA
ENSG00000215115	9	X	NA
ENSG00000215105	9	X	NA
ENSG00000185319	9	X	NA
ENSG00000213401	9	X	NA
ENSG00000157965	9	X	NA
ENSG00000169164	9	X	NA
ENSG00000182378	9	X	unbiased
ENSG00000182574	9	X	NA
ENSG00000159247	9	9	NA
ENSG00000189357	9	9	NA
ENSG00000120235	9	9	unbiased
ENSG00000214888	9	9	NA
ENSG00000122728	9	9	NA
ENSG00000215237	9	9	NA
ENSG00000215210	9	9	NA
ENSG00000215285	9	9	NA
ENSG00000186562	9	8	NA
ENSG00000171711	9	8	NA
ENSG00000212989	9	8	NA
ENSG00000196922	9	8	unbiased
ENSG00000176797	9	8	NA
ENSG00000215343	9	8	NA
ENSG00000173295	9	8	unbiased
ENSG00000176782	9	8	NA
ENSG00000178287	9	8	NA
ENSG00000186579	9	8	NA
ENSG00000214885	9	8	NA
ENSG00000215117	9	8	male
ENSG00000187953	9	7	NA
ENSG00000214252	9	7	NA
ENSG00000169402	9	7	NA
ENSG00000178809	9	7	NA
ENSG00000204894	9	7	NA
ENSG00000133375	9	7	male
ENSG00000218586	9	7	NA
ENSG00000197123	9	7	NA
ENSG00000183519	9	7	unbiased
ENSG00000197258	9	7	NA
ENSG00000198039	9	7	male
ENSG00000146722	9	7	NA
ENSG00000146574	9	7	NA
ENSG00000146757	9	7	female
ENSG00000214922	9	6	female
ENSG00000145965	9	6	unbiased
ENSG00000198670	9	6	unbiased
ENSG00000215074	9	6	NA
ENSG00000060303	9	6	female
ENSG00000204789	9	6	unbiased
ENSG00000187919	9	6	unbiased
ENSG00000168967	9	5	NA
ENSG00000185986	9	5	NA
ENSG00000177738	9	5	NA
ENSG00000204660	9	5	NA
ENSG00000205449	9	5	NA
ENSG00000218227	9	5	NA
ENSG00000197701	9	4	NA
ENSG00000205649	9	4	unbiased
ENSG00000182903	9	4	unbiased
ENSG00000215380	9	4	unbiased
ENSG00000186777	9	4	NA
ENSG00000205100	9	4	NA
ENSG00000127589	9	4	unbiased
ENSG00000173966	9	4	NA
ENSG00000221891	9	4	NA
ENSG00000197888	9	4	unbiased
ENSG00000135226	9	4	NA
ENSG00000184701	9	4	unbiased
ENSG00000215127	9	4	NA
ENSG00000186162	9	3	NA
ENSG00000198284	9	3	male
ENSG00000174715	9	3	NA
ENSG00000197385	9	3	NA
ENSG00000212778	9	3	NA
ENSG00000215568	9	22	male
ENSG00000215464	9	22	NA
ENSG00000212939	9	22	NA
ENSG00000189269	9	22	male
ENSG00000206066	9	22	female
ENSG00000197210	9	22	NA
ENSG00000206062	9	22	NA
ENSG00000197549	9	22	NA
ENSG00000128250	9	22	unbiased
ENSG00000189306	9	22	unbiased
ENSG00000187979	9	22	NA
ENSG00000161133	9	22	NA
ENSG00000220891	9	22	NA
ENSG00000172963	9	22	NA
ENSG00000198904	9	22	unbiased
ENSG00000172250	9	22	NA
ENSG00000133519	9	22	female
ENSG00000186842	9	21	unbiased
ENSG00000188155	9	21	NA
ENSG00000166351	9	21	NA
ENSG00000189089	9	21	NA
ENSG00000166984	9	21	male
ENSG00000205181	9	20	NA
ENSG00000101278	9	20	female
ENSG00000089012	9	20	unbiased
ENSG00000163046	9	2	NA
ENSG00000187984	9	2	NA
ENSG00000181250	9	2	NA
ENSG00000180178	9	2	NA
ENSG00000198075	9	2	female
ENSG00000196604	9	2	NA
ENSG00000214453	9	2	NA
ENSG00000204734	9	2	NA
ENSG00000213850	9	2	NA
ENSG00000204717	9	2	NA
ENSG00000144039	9	2	NA
ENSG00000144006	9	2	NA
ENSG00000182814	9	2	NA
ENSG00000183514	9	2	NA
ENSG00000197918	9	2	NA
ENSG00000204716	9	2	NA
ENSG00000214429	9	2	NA
ENSG00000214100	9	2	NA
ENSG00000168129	9	2	NA
ENSG00000212978	9	2	NA
ENSG00000104777	9	19	female
ENSG00000213967	9	19	NA
ENSG00000188683	9	19	NA
ENSG00000221976	9	19	NA
ENSG00000196337	9	19	NA
ENSG00000204941	9	19	unbiased
ENSG00000221826	9	19	NA
ENSG00000118620	9	19	female
ENSG00000167766	9	19	female
ENSG00000221987	9	19	NA
ENSG00000196686	9	19	NA
ENSG00000198346	9	19	NA
ENSG00000130612	9	19	NA
ENSG00000196757	9	19	unbiased
ENSG00000167562	9	19	unbiased
ENSG00000172000	9	19	female
ENSG00000105205	9	19	unbiased
ENSG00000188171	9	19	female
ENSG00000204532	9	19	NA
ENSG00000171936	9	19	unbiased
ENSG00000183850	9	19	NA
ENSG00000197124	9	19	unbiased
ENSG00000178150	9	19	unbiased
ENSG00000198153	9	19	NA
ENSG00000160229	9	19	NA
ENSG00000167383	9	19	unbiased
ENSG00000188000	9	19	unbiased
ENSG00000213799	9	19	NA
ENSG00000196350	9	19	NA
ENSG00000221878	9	19	NA
ENSG00000183647	9	19	NA
ENSG00000127507	9	19	unbiased
ENSG00000204527	9	19	NA
ENSG00000178935	9	19	unbiased
ENSG00000196109	9	19	NA
ENSG00000213801	9	19	NA
ENSG00000188624	9	19	NA
ENSG00000187928	9	19	NA
ENSG00000105694	9	19	unbiased
ENSG00000183022	9	19	NA
ENSG00000213030	9	19	NA
ENSG00000105750	9	19	unbiased
ENSG00000196466	9	19	NA
ENSG00000177599	9	19	female
ENSG00000167232	9	19	female
ENSG00000171295	9	19	unbiased
ENSG00000159885	9	19	male
ENSG00000159882	9	19	unbiased
ENSG00000141437	9	18	NA
ENSG00000215525	9	18	NA
ENSG00000215490	9	18	unbiased
ENSG00000204383	9	17	NA
ENSG00000187451	9	17	NA
ENSG00000168937	9	17	NA
ENSG00000205019	9	17	NA
ENSG00000184525	9	17	NA
ENSG00000126657	9	17	unbiased
ENSG00000108452	9	17	NA
ENSG00000196861	9	17	male
ENSG00000212722	9	17	unbiased
ENSG00000214069	9	17	NA
ENSG00000205045	9	17	NA
ENSG00000189375	9	17	NA
ENSG00000214860	9	17	NA
ENSG00000125144	9	16	unbiased
ENSG00000205364	9	16	unbiased
ENSG00000197369	9	16	NA
ENSG00000205918	9	16	NA
ENSG00000196527	9	16	NA
ENSG00000205782	9	16	NA
ENSG00000130656	9	16	NA
ENSG00000215154	9	16	NA
ENSG00000213957	9	16	NA
ENSG00000182397	9	15	male
ENSG00000214424	9	15	NA
ENSG00000214432	9	15	NA
ENSG00000189136	9	15	NA
ENSG00000182625	9	15	NA
ENSG00000205281	9	15	NA
ENSG00000167141	9	15	NA
ENSG00000214646	9	15	NA
ENSG00000178606	9	15	NA
ENSG00000214394	9	15	NA
ENSG00000176433	9	15	NA
ENSG00000214702	9	15	NA
ENSG00000175676	9	15	NA
ENSG00000188447	9	15	NA
ENSG00000214677	9	15	NA
ENSG00000205141	9	15	NA
ENSG00000196645	9	15	NA
ENSG00000214433	9	15	NA
ENSG00000159289	9	15	NA
ENSG00000206193	9	15	NA
ENSG00000185078	9	15	NA
ENSG00000179938	9	15	NA
ENSG00000214760	9	14	NA
ENSG00000136315	9	14	unbiased
ENSG00000187630	9	14	NA
ENSG00000214854	9	14	NA
ENSG00000176253	9	14	NA
ENSG00000177350	9	14	NA
ENSG00000206195	9	14	NA
ENSG00000213315	9	14	NA
ENSG00000205767	9	14	NA
ENSG00000198033	9	13	male
ENSG00000187721	9	13	NA
ENSG00000132958	9	13	NA
ENSG00000205850	9	13	unbiased
ENSG00000204917	9	13	NA
ENSG00000121388	9	13	male
ENSG00000206192	9	13	NA
ENSG00000187909	9	12	NA
ENSG00000214700	9	12	NA
ENSG00000197503	9	12	unbiased
ENSG00000172647	9	11	NA
ENSG00000214264	9	11	NA
ENSG00000212789	9	11	NA
ENSG00000204455	9	11	NA
ENSG00000168930	9	11	NA
ENSG00000214256	9	11	NA
ENSG00000219529	9	11	NA
ENSG00000204177	9	10	NA
ENSG00000219430	9	10	NA
ENSG00000122376	9	10	NA
ENSG00000215186	9	10	NA
ENSG00000214298	9	10	NA
ENSG00000185904	9	10	female
ENSG00000189090	9	10	NA
ENSG00000214564	9	10	NA
ENSG00000206448	9	10	NA
ENSG00000219481	9	1	NA
ENSG00000143185	9	1	NA
ENSG00000197511	9	1	NA
ENSG00000203825	9	1	NA
ENSG00000203830	9	1	NA
ENSG00000172746	9	1	NA
ENSG00000181450	9	1	unbiased
ENSG00000203842	9	1	NA
ENSG00000203843	9	1	NA
ENSG00000188558	9	1	NA
ENSG00000080910	9	1	NA
ENSG00000221953	9	1	NA
ENSG00000203781	9	1	NA
ENSG00000080947	9	1	unbiased
ENSG00000134365	9	1	NA
ENSG00000197364	9	1	NA
ENSG00000213516	9	1	female
ENSG00000215864	9	1	NA
ENSG00000179172	9	1	female
ENSG00000215812	9	1	NA
ENSG00000203914	9	1	NA
ENSG00000215887	9	1	NA
ENSG00000162727	9	1	NA
ENSG00000204474	8	X	NA
ENSG00000204363	8	X	NA
ENSG00000102128	8	X	NA
ENSG00000177138	8	X	male
ENSG00000187268	8	X	unbiased
ENSG00000215276	8	X	NA
ENSG00000186678	8	X	NA
ENSG00000221833	8	X	NA
ENSG00000177504	8	X	NA
ENSG00000068985	8	X	male
ENSG00000215093	8	X	NA
ENSG00000182162	8	X	unbiased
ENSG00000189326	8	X	NA
ENSG00000183434	8	X	male
ENSG00000181433	8	X	male
ENSG00000184750	8	X	NA
ENSG00000165591	8	X	unbiased
ENSG00000189132	8	X	male
ENSG00000189186	8	X	NA
ENSG00000215325	8	X	NA
ENSG00000155495	8	X	male
ENSG00000204053	8	X	NA
ENSG00000205664	8	X	unbiased
ENSG00000198173	8	X	male
ENSG00000182707	8	X	NA
ENSG00000158639	8	X	unbiased
ENSG00000182583	8	X	NA
ENSG00000189372	8	X	female
ENSG00000175718	8	X	NA
ENSG00000212633	8	X	unbiased
ENSG00000189145	8	X	NA
ENSG00000010438	8	9	unbiased
ENSG00000204328	8	9	NA
ENSG00000180071	8	9	male
ENSG00000204860	8	9	male
ENSG00000220171	8	9	NA
ENSG00000197053	8	9	NA
ENSG00000160339	8	9	unbiased
ENSG00000170827	8	9	NA
ENSG00000215096	8	8	NA
ENSG00000176566	8	8	NA
ENSG00000213003	8	8	female
ENSG00000164816	8	8	unbiased
ENSG00000205311	8	8	NA
ENSG00000206100	8	8	NA
ENSG00000215378	8	8	NA
ENSG00000215264	8	8	NA
ENSG00000188873	8	8	NA
ENSG00000215377	8	8	NA
ENSG00000214869	8	7	unbiased
ENSG00000214652	8	7	NA
ENSG00000205238	8	7	NA
ENSG00000105808	8	7	NA
ENSG00000182111	8	7	NA
ENSG00000212837	8	7	NA
ENSG00000219451	8	7	NA
ENSG00000189093	8	7	NA
ENSG00000182965	8	7	NA
ENSG00000214035	8	7	NA
ENSG00000189316	8	7	NA
ENSG00000179406	8	7	unbiased
ENSG00000173041	8	7	female
ENSG00000169921	8	7	male
ENSG00000221845	8	7	NA
ENSG00000206344	8	6	unbiased
ENSG00000124549	8	6	unbiased
ENSG00000176933	8	6	NA
ENSG00000212121	8	6	NA
ENSG00000214810	8	6	NA
ENSG00000198518	8	6	female
ENSG00000177688	8	6	unbiased
ENSG00000214636	8	6	NA
ENSG00000172899	8	6	unbiased
ENSG00000214479	8	6	NA
ENSG00000216412	8	6	NA
ENSG00000198738	8	6	NA
ENSG00000169075	8	6	NA
ENSG00000219797	8	6	NA
ENSG00000204661	8	5	NA
ENSG00000197479	8	5	unbiased
ENSG00000215163	8	5	NA
ENSG00000188818	8	5	NA
ENSG00000168903	8	5	unbiased
ENSG00000187658	8	5	NA
ENSG00000215068	8	5	unbiased
ENSG00000184188	8	5	NA
ENSG00000214890	8	5	NA
ENSG00000198679	8	5	NA
ENSG00000215247	8	5	NA
ENSG00000187372	8	5	female
ENSG00000163735	8	4	unbiased
ENSG00000135220	8	4	unbiased
ENSG00000215383	8	4	unbiased
ENSG00000131127	8	4	female
ENSG00000181359	8	4	NA
ENSG00000163737	8	4	unbiased
ENSG00000182308	8	4	male
ENSG00000205794	8	4	NA
ENSG00000187758	8	4	female
ENSG00000205940	8	4	NA
ENSG00000181381	8	4	female
ENSG00000213351	8	4	NA
ENSG00000198155	8	4	unbiased
ENSG00000186244	8	4	NA
ENSG00000163736	8	4	unbiased
ENSG00000183432	8	4	NA
ENSG00000220343	8	3	NA
ENSG00000221856	8	3	NA
ENSG00000184100	8	3	NA
ENSG00000205955	8	3	NA
ENSG00000214405	8	3	NA
ENSG00000214210	8	3	NA
ENSG00000114547	8	3	NA
ENSG00000206567	8	3	male
ENSG00000180385	8	3	unbiased
ENSG00000178248	8	22	male
ENSG00000215573	8	22	NA
ENSG00000169668	8	22	NA
ENSG00000180150	8	22	NA
ENSG00000172967	8	22	NA
ENSG00000205856	8	22	male
ENSG00000206249	8	22	NA
ENSG00000128253	8	22	unbiased
ENSG00000217261	8	22	NA
ENSG00000099977	8	22	female
ENSG00000128394	8	22	male
ENSG00000128262	8	22	male
ENSG00000169325	8	22	NA
ENSG00000215465	8	21	NA
ENSG00000182912	8	21	unbiased
ENSG00000206144	8	21	NA
ENSG00000215467	8	20	female
ENSG00000170369	8	20	unbiased
ENSG00000101435	8	20	male
ENSG00000203887	8	20	NA
ENSG00000219159	8	2	NA
ENSG00000152086	8	2	NA
ENSG00000144199	8	2	NA
ENSG00000115386	8	2	unbiased
ENSG00000213453	8	2	NA
ENSG00000221944	8	2	NA
ENSG00000204121	8	2	NA
ENSG00000214334	8	2	NA
ENSG00000198526	8	2	NA
ENSG00000177261	8	2	NA
ENSG00000163016	8	2	NA
ENSG00000163098	8	2	NA
ENSG00000135976	8	2	NA
ENSG00000214843	8	2	NA
ENSG00000204098	8	2	NA
ENSG00000213973	8	19	NA
ENSG00000213297	8	19	unbiased
ENSG00000181896	8	19	male
ENSG00000197360	8	19	NA
ENSG00000180458	8	19	unbiased
ENSG00000124467	8	19	NA
ENSG00000213793	8	19	NA
ENSG00000160336	8	19	NA
ENSG00000197020	8	19	female
ENSG00000221874	8	19	NA
ENSG00000221872	8	19	NA
ENSG00000213803	8	19	NA
ENSG00000124435	8	19	unbiased
ENSG00000198342	8	19	unbiased
ENSG00000213988	8	19	female
ENSG00000205396	8	19	male
ENSG00000197838	8	19	female
ENSG00000213096	8	19	female
ENSG00000197961	8	19	NA
ENSG00000178386	8	19	unbiased
ENSG00000188868	8	19	unbiased
ENSG00000204611	8	19	NA
ENSG00000167634	8	19	male
ENSG00000105198	8	19	unbiased
ENSG00000089335	8	19	unbiased
ENSG00000186115	8	19	unbiased
ENSG00000159904	8	19	unbiased
ENSG00000198466	8	19	female
ENSG00000197933	8	19	female
ENSG00000129450	8	19	unbiased
ENSG00000171903	8	19	unbiased
ENSG00000186008	8	19	NA
ENSG00000142511	8	19	unbiased
ENSG00000197372	8	19	unbiased
ENSG00000197134	8	19	unbiased
ENSG00000204636	8	19	NA
ENSG00000081665	8	19	NA
ENSG00000018607	8	19	female
ENSG00000172232	8	19	unbiased
ENSG00000182141	8	19	female
ENSG00000197647	8	19	NA
ENSG00000196081	8	19	NA
ENSG00000160352	8	19	NA
ENSG00000198633	8	19	unbiased
ENSG00000180081	8	19	NA
ENSG00000130544	8	19	female
ENSG00000132010	8	19	male
ENSG00000166770	8	19	male
ENSG00000214049	8	19	unbiased
ENSG00000196705	8	19	NA
ENSG00000198429	8	19	NA
ENSG00000197013	8	19	NA
ENSG00000204920	8	19	female
ENSG00000196172	8	19	NA
ENSG00000006659	8	19	unbiased
ENSG00000188863	8	18	NA
ENSG00000181626	8	18	NA
ENSG00000154898	8	17	NA
ENSG00000189162	8	17	unbiased
ENSG00000221969	8	17	NA
ENSG00000213218	8	17	unbiased
ENSG00000132517	8	17	unbiased
ENSG00000136488	8	17	unbiased
ENSG00000108785	8	17	NA
ENSG00000220161	8	17	NA
ENSG00000181977	8	17	NA
ENSG00000128438	8	17	unbiased
ENSG00000197302	8	16	unbiased
ENSG00000215003	8	16	NA
ENSG00000131797	8	16	female
ENSG00000135702	8	16	unbiased
ENSG00000169715	8	16	female
ENSG00000182376	8	16	NA
ENSG00000185947	8	16	unbiased
ENSG00000214635	8	16	NA
ENSG00000205360	8	16	NA
ENSG00000155319	8	16	NA
ENSG00000205361	8	16	NA
ENSG00000183355	8	16	NA
ENSG00000216671	8	16	NA
ENSG00000217897	8	16	NA
ENSG00000213599	8	16	NA
ENSG00000166104	8	15	NA
ENSG00000167195	8	15	NA
ENSG00000205276	8	15	NA
ENSG00000205275	8	15	NA
ENSG00000179362	8	15	NA
ENSG00000220356	8	15	NA
ENSG00000171989	8	15	male
ENSG00000205333	8	15	NA
ENSG00000188388	8	15	NA
ENSG00000214896	8	15	NA
ENSG00000214555	8	15	unbiased
ENSG00000217988	8	15	NA
ENSG00000205527	8	15	NA
ENSG00000125385	8	14	NA
ENSG00000181562	8	14	unbiased
ENSG00000214398	8	14	NA
ENSG00000215394	8	14	NA
ENSG00000214759	8	14	NA
ENSG00000180662	8	14	NA
ENSG00000205900	8	14	NA
ENSG00000183673	8	14	unbiased
ENSG00000157326	8	14	NA
ENSG00000187156	8	14	NA
ENSG00000151846	8	13	male
ENSG00000215486	8	13	NA
ENSG00000118903	8	13	female
ENSG00000150276	8	13	NA
ENSG00000174408	8	13	NA
ENSG00000215477	8	13	NA
ENSG00000139797	8	13	NA
ENSG00000212652	8	12	NA
ENSG00000173262	8	12	NA
ENSG00000205171	8	12	NA
ENSG00000214639	8	12	NA
ENSG00000185684	8	12	male
ENSG00000110900	8	12	NA
ENSG00000215009	8	12	NA
ENSG00000197870	8	12	NA
ENSG00000120853	8	12	male
ENSG00000165682	8	12	male
ENSG00000214144	8	12	NA
ENSG00000212125	8	12	NA
ENSG00000189332	8	11	NA
ENSG00000188512	8	11	NA
ENSG00000005801	8	11	unbiased
ENSG00000166840	8	11	unbiased
ENSG00000180714	8	11	NA
ENSG00000198050	8	10	NA
ENSG00000204038	8	10	NA
ENSG00000197366	8	10	NA
ENSG00000214578	8	10	NA
ENSG00000151033	8	10	NA
ENSG00000173124	8	10	NA
ENSG00000122852	8	10	NA
ENSG00000148513	8	10	male
ENSG00000151303	8	10	unbiased
ENSG00000182632	8	10	male
ENSG00000178429	8	10	NA
ENSG00000122872	8	10	NA
ENSG00000196427	8	1	NA
ENSG00000176075	8	1	unbiased
ENSG00000203684	8	1	male
ENSG00000217327	8	1	NA
ENSG00000186160	8	1	unbiased
ENSG00000186275	8	1	NA
ENSG00000135747	8	1	unbiased
ENSG00000197721	8	1	unbiased
ENSG00000221888	8	1	NA
ENSG00000217644	8	1	NA
ENSG00000215838	8	1	NA
ENSG00000215909	8	1	NA
ENSG00000163374	8	1	male
ENSG00000215797	8	1	NA
ENSG00000177770	8	1	NA
ENSG00000188605	8	1	NA
ENSG00000183929	8	1	NA
ENSG00000216938	8	1	NA
ENSG00000196690	8	1	NA
ENSG00000143226	8	1	NA
ENSG00000168614	8	1	NA
ENSG00000174827	8	1	NA
ENSG00000179571	8	1	NA
ENSG00000197371	7	X	NA
ENSG00000165584	7	X	male
ENSG00000198930	7	X	NA
ENSG00000176289	7	X	NA
ENSG00000165583	7	X	unbiased
ENSG00000203983	7	X	NA
ENSG00000177689	7	X	NA
ENSG00000205642	7	X	NA
ENSG00000183304	7	X	male
ENSG00000165509	7	X	unbiased
ENSG00000167393	7	X	male
ENSG00000198934	7	X	female
ENSG00000184905	7	X	unbiased
ENSG00000046774	7	X	male
ENSG00000102069	7	X	unbiased
ENSG00000203924	7	X	NA
ENSG00000204648	7	X	NA
ENSG00000214908	7	9	NA
ENSG00000214358	7	9	female
ENSG00000120211	7	9	unbiased
ENSG00000196409	7	9	NA
ENSG00000188029	7	9	NA
ENSG00000165059	7	9	male
ENSG00000164821	7	8	unbiased
ENSG00000181097	7	8	unbiased
ENSG00000206047	7	8	NA
ENSG00000206042	7	8	NA
ENSG00000188877	7	8	NA
ENSG00000185918	7	8	NA
ENSG00000206016	7	7	NA
ENSG00000205277	7	7	NA
ENSG00000160862	7	7	male
ENSG00000214314	7	7	NA
ENSG00000217825	7	7	NA
ENSG00000164556	7	7	NA
ENSG00000204516	7	6	unbiased
ENSG00000204592	7	6	female
ENSG00000168384	7	6	female
ENSG00000196301	7	6	NA
ENSG00000196306	7	6	NA
ENSG00000118990	7	5	NA
ENSG00000221990	7	5	NA
ENSG00000113303	7	5	male
ENSG00000176979	7	4	NA
ENSG00000196810	7	4	unbiased
ENSG00000205097	7	4	NA
ENSG00000197042	7	4	NA
ENSG00000109181	7	4	NA
ENSG00000215110	7	4	NA
ENSG00000185044	7	3	NA
ENSG00000183611	7	3	unbiased
ENSG00000221962	7	3	NA
ENSG00000178700	7	3	female
ENSG00000180438	7	3	NA
ENSG00000172912	7	22	unbiased
ENSG00000221877	7	22	NA
ENSG00000205853	7	22	male
ENSG00000128276	7	22	male
ENSG00000182586	7	21	unbiased
ENSG00000130684	7	20	female
ENSG00000170367	7	20	unbiased
ENSG00000124233	7	20	unbiased
ENSG00000168703	7	20	unbiased
ENSG00000215444	7	20	NA
ENSG00000144010	7	2	NA
ENSG00000204872	7	2	unbiased
ENSG00000197714	7	19	unbiased
ENSG00000198551	7	19	female
ENSG00000086548	7	19	unbiased
ENSG00000198028	7	19	male
ENSG00000197608	7	19	NA
ENSG00000214197	7	19	NA
ENSG00000196415	7	19	unbiased
ENSG00000176401	7	19	NA
ENSG00000171469	7	19	female
ENSG00000126251	7	19	NA
ENSG00000188474	7	19	unbiased
ENSG00000197044	7	19	female
ENSG00000105708	7	19	female
ENSG00000197588	7	19	NA
ENSG00000007306	7	19	unbiased
ENSG00000171466	7	19	female
ENSG00000187474	7	19	unbiased
ENSG00000161640	7	19	female
ENSG00000130383	7	19	NA
ENSG00000167555	7	19	unbiased
ENSG00000221906	7	19	NA
ENSG00000130818	7	19	female
ENSG00000171574	7	19	unbiased
ENSG00000205358	7	16	NA
ENSG00000169955	7	16	unbiased
ENSG00000180422	7	16	unbiased
ENSG00000212739	7	16	NA
ENSG00000180953	7	15	unbiased
ENSG00000189039	7	15	NA
ENSG00000178107	7	14	unbiased
ENSG00000214657	7	14	NA
ENSG00000169397	7	14	unbiased
ENSG00000215306	7	14	NA
ENSG00000197585	7	13	NA
ENSG00000177675	7	12	male
ENSG00000215211	7	11	NA
ENSG00000204397	7	11	female
ENSG00000110484	7	11	unbiased
ENSG00000214797	7	11	NA
ENSG00000175609	7	11	NA
ENSG00000172774	7	11	NA
ENSG00000180066	7	10	unbiased
ENSG00000212946	7	10	NA
ENSG00000197533	7	10	NA
ENSG00000186086	7	1	NA
ENSG00000187481	7	1	unbiased
ENSG00000196418	7	1	female
ENSG00000187733	7	1	NA
ENSG00000203859	7	1	female
ENSG00000188295	7	1	unbiased
ENSG00000187225	7	1	NA
ENSG00000189030	7	1	NA
ENSG00000187223	7	1	NA
ENSG00000215905	7	1	NA
ENSG00000186510	7	1	NA
ENSG00000162482	7	1	unbiased
ENSG00000203855	7	1	NA
ENSG00000204488	7	1	NA
ENSG00000204510	7	1	NA
ENSG00000116721	7	1	NA
ENSG00000173110	7	1	unbiased
ENSG00000203858	7	1	NA
ENSG00000180869	7	1	unbiased
ENSG00000162840	7	1	NA
ENSG00000198414	6	X	NA
ENSG00000204071	6	X	NA
ENSG00000047634	6	X	male
ENSG00000212747	6	X	NA
ENSG00000189023	6	X	NA
ENSG00000134588	6	X	unbiased
ENSG00000198354	6	X	NA
ENSG00000185295	6	X	female
ENSG00000203947	6	X	NA
ENSG00000185448	6	X	male
ENSG00000204065	6	X	NA
ENSG00000174460	6	X	unbiased
ENSG00000147381	6	X	male
ENSG00000214897	6	X	NA
ENSG00000123584	6	X	NA
ENSG00000102076	6	X	NA
ENSG00000123569	6	X	NA
ENSG00000183686	6	X	unbiased
ENSG00000169059	6	X	NA
ENSG00000126952	6	X	unbiased
ENSG00000133169	6	X	male
ENSG00000186312	6	X	unbiased
ENSG00000213441	6	X	NA
ENSG00000204271	6	X	female
ENSG00000179028	6	X	NA
ENSG00000178947	6	X	NA
ENSG00000179300	6	X	unbiased
ENSG00000179304	6	X	NA
ENSG00000124260	6	X	male
ENSG00000183678	6	X	NA
ENSG00000196972	6	X	NA
ENSG00000204072	6	X	NA
ENSG00000186462	6	X	unbiased
ENSG00000204915	6	X	NA
ENSG00000126895	6	X	unbiased
ENSG00000197620	6	X	NA
ENSG00000188747	6	9	unbiased
ENSG00000204001	6	9	unbiased
ENSG00000186788	6	9	NA
ENSG00000187866	6	9	male
[truncated: 17,937 more rows]
