# Supplementary material for: Chromosomal Redistribution of Male-Biased Genes in Mammalian Evolution with Two Bursts of Gene Gain on the X Chromosome
Source: PLoS Biol. 2010 Oct 5;8(10):e1000494. doi: 10.1371/journal.pbio.1000494 (PMC2950125; doi:10.1371/journal.pbio.1000494)
Supplement: Table S3 — Branch assignment comparison between our dataset and [10]. a The code follows [10]. A, B, C, D, and E refer to the ancestral branch of all mammals, the ancestral branch of eutherian and marsupials, ancestral branch of human, mouse and dog, the ancestral branch of human and mouse, and the branch of the human lineage, respectively. b Branch specification follows Figure 1A in the main text. c “Y” indicates the branch assignment is compatible between our work and [10]. “N” indicates we found evidence that this gene should be assigned to older branches. “?” indicates we are not sure which assignment is correct since synteny blocks are very small. d We checked UCSC synteny information in multiple outgroups and Ensembl orthology information to verify which branch this gene should be assigned to. “Exist in one species” means Ensembl annotates one ortholog in this outgroup. “Micro-synteny” indicates UCSC predicts a small synteny block (covering less than one gene) in this outgroup. (0.03 MB XLS) [file pbio.1000494.s011.xls]

## Sheet: S3
Table S3. Branch assignment comparison between our dataset and (Potrzebowski et al. 2008)
Codea	Branchb	Gene	Consistencyc	Noted
A	0	ENSG00000109610	Y
A	0	ENSG00000182447	Y
A	0	ENSG00000165527	Y
A	0	ENSG00000184860	Y
A	1	ENSG00000126803	Y
A	2	ENSG00000175793	Y
A	2	ENSG00000179407	Y
A	2	ENSG00000183260	Y
A	2	ENSG00000178363	Y
A	3	ENSG00000178372	Y
B	0	ENSG00000184292	N	Exist in chicken
B	0	ENSG00000178394	N	Exist in chicken
B	0	ENSG00000168421	N	Exist in chicken
B	0	ENSG00000176087	N	Exist in chicken
B	0	ENSG00000177105	N	Exist in platypus
B	1	ENSG00000137124	N	Exist in platypus
B	1	ENSG00000173110	?	Micro-synteny in lizard and frog
B	2	ENSG00000182107	?	Micro-synteny in lizard
B	2	ENSG00000184378	N	Long-synteny in lizard
B	4	ENSG00000169067	Y
C	0	ENSG00000186222	N	Exist in opossum
C	0	ENSG00000104951	N	Exist in opossum
C	0	ENSG00000198642	?	Micro-synteny in platypus
C	0	ENSG00000155876	?	Micro-synteny in lizard and frog
C	0	ENSG00000143878	N	Exist in chicken
C	3	ENSG00000179455	?	Micro-synteny in platypus
C	4	ENSG00000188573	?	Micro-synteny in opossum
C	4	ENSG00000178913	?	Micro-synteny in opossum
C	4	ENSG00000156269	?	Micro-synteny in opossum
C	4	ENSG00000172404	N	Exist in opossum
C	4	ENSG00000165502	?	Micro-synteny in opossum
C	5	ENSG00000132661	Y
C	5	ENSG00000165496	Y
C	5	ENSG00000196981	Y
C	5	ENSG00000169813	Y
C	5	ENSG00000170967	Y
C	5	ENSG00000120329	Y
C	5	ENSG00000179724	Y
C	5	ENSG00000170777	Y
C	5	ENSG00000169564	Y
C	5	ENSG00000181867	Y
C	5	ENSG00000177143	Y
C	5	ENSG00000196289	Y
C	5	ENSG00000182952	Y
C	5	ENSG00000137040	Y
C	5	ENSG00000170950	Y
C	5	ENSG00000163114	Y
C	5	ENSG00000188386	Y
C	5	ENSG00000171142	Y
C	6	ENSG00000153287	Y
C	6	ENSG00000085231	Y
D	4	ENSG00000151005	N	Exist in cow
D	5	ENSG00000198754	N	Exist in armadillo
D	5	ENSG00000170748	N	Exist in tenrec
D	5	ENSG00000145945	N	Exist in armadillo
E	2	ENSG00000165059	?	Micro-synteny in chicken
E	2	ENSG00000152433	?	Micro-synteny in opossum
E	5	ENSG00000180574	?	Micro-synteny in chicken
E	5	ENSG00000180138	?	Micro-synteny in armadillo
E	7	ENSG00000188181	?	Micro-synteny in mouse
E	8	ENSG00000171989	Y
E	9	ENSG00000170095	Y
E	9	ENSG00000175090	Y
E	9	ENSG00000148944	Y
E	9	ENSG00000180153	Y
E	10	ENSG00000196183	Y
E	10	ENSG00000185956	Y
E	10	ENSG00000197149	Y
E	10	ENSG00000169253	Y
E	11	ENSG00000136149	Y
E	11	ENSG00000198618	Y
