# Supplementary material for: Chromosomal Redistribution of Male-Biased Genes in Mammalian Evolution with Two Bursts of Gene Gain on the X Chromosome
Source: PLoS Biol. 2010 Oct 5;8(10):e1000494. doi: 10.1371/journal.pbio.1000494 (PMC2950125; doi:10.1371/journal.pbio.1000494)
Supplement: Table S4 — Expression biases of genes originating in branches 6 and 7. The chi-square test compares whether X chromosome and autosome have different distributions of expression bias. (0.02 MB XLS) [file pbio.1000494.s012.xls]

## Sheet: S4
Table S4. Expression biases of genes originating in branches 6 and 7
	Human		Mouse
	X chromosome	Autosome	X chromosome	Autosome
Male-biased	9	35	10	71
Female-biased	3	44	3	21
Unbiased	12	120	3	72
Chi-square test p	0.05		0.14
