# Supplementary material for: Chromosomal Redistribution of Male-Biased Genes in Mammalian Evolution with Two Bursts of Gene Gain on the X Chromosome
Source: PLoS Biol. 2010 Oct 5;8(10):e1000494. doi: 10.1371/journal.pbio.1000494 (PMC2950125; doi:10.1371/journal.pbio.1000494)
Supplement: Table S6 — miRNA branch assignment and statistics. (A) Statistical analyses of miRNA gene gain for evolutionary branches where protein-coding genes showed a burst of gene gain. (B) Human miRNA branch assignment. The branch assignments follow Figure 1A. (C) Mouse miRNA branch assignment. The branch convention follows Figure 1B. (0.15 MB XLS) [file pbio.1000494.s014.xls]

## Sheet: S6
Table S6. miRNA branch assignment and statistics
A. Statistical analyses of miRNA gene gain for evolutionary branches
	All miRNAs	Branch 5~7		Branch 12 for human and branch 11 for mouse
		Proportion	Fisher-test p	Proportion	Fisher-test p
Human	53/525 (10%)	36/202 (18%)	0.005	2/12 (17%)	0.64
Mouse	52/390 (13%)	28/129 (22%)	0.03	5/13 (38%)	0.02
B. Human miRNA branch assignment
Gene	Description	Chromosome	Branch
ENSG00000221028	hsa-mir-1231 [Source:miRBase;Acc:MI0006321]	1	12
ENSG00000207937	hsa-mir-511-2 [Source:miRBase;Acc:MI0003128]	10	12
ENSG00000207805	hsa-mir-483 [Source:miRBase;Acc:MI0002467]	11	12
ENSG00000207965	hsa-mir-629 [Source:miRBase;Acc:MI0003643]	15	12
ENSG00000221065	hsa-mir-1233 [Source:miRBase;Acc:MI0006323]	15	12
ENSG00000221147	hsa-mir-1270 [Source:miRBase;Acc:MI0006407]	19	12
ENSG00000216141	hsa-mir-941-4 [Source:miRBase;Acc:MI0005766]	20	12
ENSG00000215926	hsa-mir-941-4 [Source:miRBase;Acc:MI0005766]	20	12
ENSG00000216195	hsa-mir-941-4 [Source:miRBase;Acc:MI0005766]	20	12
ENSG00000215946	hsa-mir-941-1 [Source:miRBase;Acc:MI0005763]	20	12
ENSG00000207716	hsa-mir-572 [Source:miRBase;Acc:MI0003579]	4	12
ENSG00000207944	hsa-mir-574 [Source:miRBase;Acc:MI0003581]	4	12
ENSG00000221603	hsa-mir-1184 [Source:miRBase;Acc:MI0006277]	X	12
ENSG00000221533	hsa-mir-1184 [Source:miRBase;Acc:MI0006277]	X	12
ENSG00000215998	hsa-mir-935 [Source:miRBase;Acc:MI0005757]	19	11
ENSG00000207631	hsa-mir-641 [Source:miRBase;Acc:MI0003656]	19	11
ENSG00000211532	hsa-mir-526a-2 [Source:miRBase;Acc:MI0003168]	19	11
ENSG00000221737	hsa-mir-548i-1 [Source:miRBase;Acc:MI0006421]	3	11
ENSG00000221795	hsa-mir-1324 [Source:miRBase;Acc:MI0006657]	3	11
ENSG00000221275	hsa-mir-548i-2 [Source:miRBase;Acc:MI0006422]	4	11
ENSG00000207573	hsa-mir-550-2 [Source:miRBase;Acc:MI0003601]	7	11
ENSG00000207867	hsa-mir-514-3 [Source:miRBase;Acc:MI0003200]	X	11
ENSG00000207868	hsa-mir-514-1 [Source:miRBase;Acc:MI0003198]	X	11
ENSG00000221190	hsa-mir-1184 [Source:miRBase;Acc:MI0006277]	X	11
ENSG00000207730	hsa-mir-200b [Source:miRBase;Acc:MI0000342]	1	10
ENSG00000207938	hsa-mir-511-2 [Source:miRBase;Acc:MI0003128]	10	10
ENSG00000221649	hsa-mir-1233 [Source:miRBase;Acc:MI0006323]	15	10
ENSG00000207981	hsa-mir-519d [Source:miRBase;Acc:MI0003162]	19	10
ENSG00000207954	hsa-mir-138-1 [Source:miRBase;Acc:MI0000476]	3	10
ENSG00000221305	hsa-mir-548i-3 [Source:miRBase;Acc:MI0006423]	8	10
ENSG00000212014	hsa-mir-509-3 [Source:miRBase;Acc:MI0005717]	X	10
ENSG00000221406	hsa-mir-320b-2 [Source:miRBase;Acc:MI0003839]	1	9
ENSG00000207858	hsa-mir-622 [Source:miRBase;Acc:MI0003636]	13	9
ENSG00000211491	hsa-mir-320d-1 [Source:miRBase;Acc:MI0008190]	13	9
ENSG00000207734	hsa-mir-517a [Source:miRBase;Acc:MI0003161]	19	9
ENSG00000207645	hsa-mir-512-2 [Source:miRBase;Acc:MI0003141]	19	9
ENSG00000207644	hsa-mir-512-2 [Source:miRBase;Acc:MI0003141]	19	9
ENSG00000207653	hsa-mir-558 [Source:miRBase;Acc:MI0003564]	2	9
ENSG00000207696	hsa-mir-659 [Source:miRBase;Acc:MI0003683]	22	9
ENSG00000207655	hsa-mir-220a [Source:miRBase;Acc:MI0000297]	X	9
ENSG00000212013	hsa-mir-509-2 [Source:miRBase;Acc:MI0005530]	X	9
ENSG00000216056	hsa-mir-891a [Source:miRBase;Acc:MI0005524]	X	9
ENSG00000211543	hsa-mir-320b-1 [Source:miRBase;Acc:MI0003776]	1	8
ENSG00000207874	hsa-mir-610 [Source:miRBase;Acc:MI0003623]	11	8
ENSG00000208038	hsa-mir-492 [Source:miRBase;Acc:MI0003131]	12	8
ENSG00000207983	hsa-mir-613 [Source:miRBase;Acc:MI0003626]	12	8
ENSG00000221274	hsa-mir-1300 [Source:miRBase;Acc:MI0006360]	15	8
ENSG00000212051	hsa-mir-320c-2 [Source:miRBase;Acc:MI0008191]	18	8
ENSG00000221493	hsa-mir-320c-1 [Source:miRBase;Acc:MI0003778]	18	8
ENSG00000207553	hsa-mir-518c [Source:miRBase;Acc:MI0003159]	19	8
ENSG00000207580	hsa-mir-526b [Source:miRBase;Acc:MI0003150]	19	8
ENSG00000221017	hsa-mir-1323 [Source:miRBase;Acc:MI0003786]	19	8
ENSG00000207549	hsa-mir-521-2 [Source:miRBase;Acc:MI0003163]	19	8
ENSG00000207555	hsa-mir-520f [Source:miRBase;Acc:MI0003146]	19	8
ENSG00000207869	hsa-mir-498 [Source:miRBase;Acc:MI0003142]	19	8
ENSG00000221421	hsa-mir-1283-1 [Source:miRBase;Acc:MI0003832]	19	8
ENSG00000221548	hsa-mir-1283-2 [Source:miRBase;Acc:MI0006430]	19	8
ENSG00000207711	hsa-mir-525 [Source:miRBase;Acc:MI0003152]	19	8
ENSG00000207837	hsa-mir-517b [Source:miRBase;Acc:MI0003165]	19	8
ENSG00000207825	hsa-mir-519b [Source:miRBase;Acc:MI0003151]	19	8
ENSG00000207838	hsa-mir-517c [Source:miRBase;Acc:MI0003174]	19	8
ENSG00000208016	hsa-mir-523 [Source:miRBase;Acc:MI0003153]	19	8
ENSG00000207699	hsa-mir-518a-2 [Source:miRBase;Acc:MI0003173]	19	8
ENSG00000207706	hsa-mir-518f [Source:miRBase;Acc:MI0003154]	19	8
ENSG00000207862	hsa-mir-518b [Source:miRBase;Acc:MI0003156]	19	8
ENSG00000207861	hsa-mir-520h [Source:miRBase;Acc:MI0003175]	19	8
ENSG00000199143	hsa-mir-373 [Source:miRBase;Acc:MI0000781]	19	8
ENSG00000207722	hsa-mir-520b [Source:miRBase;Acc:MI0003155]	19	8
ENSG00000207723	hsa-mir-519a-2 [Source:miRBase;Acc:MI0003182]	19	8
ENSG00000207620	hsa-mir-516a-2 [Source:miRBase;Acc:MI0003181]	19	8
ENSG00000207788	hsa-mir-519c [Source:miRBase;Acc:MI0003148]	19	8
ENSG00000207735	hsa-mir-520d [Source:miRBase;Acc:MI0003164]	19	8
ENSG00000207767	hsa-mir-516a-1 [Source:miRBase;Acc:MI0003180]	19	8
ENSG00000207629	hsa-mir-526a-1 [Source:miRBase;Acc:MI0003157]	19	8
ENSG00000207738	hsa-mir-520c [Source:miRBase;Acc:MI0003158]	19	8
ENSG00000207747	hsa-mir-518d [Source:miRBase;Acc:MI0003171]	19	8
ENSG00000207616	hsa-mir-515-2 [Source:miRBase;Acc:MI0003147]	19	8
ENSG00000207799	hsa-mir-520g [Source:miRBase;Acc:MI0003166]	19	8
ENSG00000207615	hsa-mir-515-2 [Source:miRBase;Acc:MI0003147]	19	8
ENSG00000207810	hsa-mir-519e [Source:miRBase;Acc:MI0003145]	19	8
ENSG00000207806	hsa-mir-522 [Source:miRBase;Acc:MI0003177]	19	8
ENSG00000207803	hsa-mir-518a-1 [Source:miRBase;Acc:MI0003170]	19	8
ENSG00000207987	hsa-mir-518e [Source:miRBase;Acc:MI0003169]	19	8
ENSG00000207992	hsa-mir-519a-1 [Source:miRBase;Acc:MI0003178]	19	8
ENSG00000207634	hsa-mir-521-1 [Source:miRBase;Acc:MI0003176]	19	8
ENSG00000207946	hsa-mir-516b-1 [Source:miRBase;Acc:MI0003172]	19	8
ENSG00000207977	hsa-mir-524 [Source:miRBase;Acc:MI0003160]	19	8
ENSG00000207979	hsa-mir-527 [Source:miRBase;Acc:MI0003179]	19	8
ENSG00000207594	hsa-mir-520a [Source:miRBase;Acc:MI0003149]	19	8
ENSG00000207599	hsa-mir-520e [Source:miRBase;Acc:MI0003143]	19	8
ENSG00000208002	hsa-mir-643 [Source:miRBase;Acc:MI0003658]	19	8
ENSG00000207925	hsa-mir-516b-2 [Source:miRBase;Acc:MI0003167]	19	8
ENSG00000221288	hsa-mir-663b [Source:miRBase;Acc:MI0006336]	2	8
ENSG00000221417	hsa-mir-1257 [Source:miRBase;Acc:MI0006391]	20	8
ENSG00000208018	hsa-mir-645 [Source:miRBase;Acc:MI0003660]	20	8
ENSG00000221697	hsa-mir-1275 [Source:miRBase;Acc:MI0006415]	6	8
ENSG00000207637	hsa-mir-595 [Source:miRBase;Acc:MI0003607]	7	8
ENSG00000207826	hsa-mir-596 [Source:miRBase;Acc:MI0003608]	8	8
ENSG00000207693	hsa-mir-602 [Source:miRBase;Acc:MI0003615]	9	8
ENSG00000207763	hsa-mir-617 [Source:miRBase;Acc:MI0003631]	12	7
ENSG00000221614	hsa-mir-1185-2 [Source:miRBase;Acc:MI0003821]	14	7
ENSG00000207836	hsa-mir-650 [Source:miRBase;Acc:MI0003665]	22	7
ENSG00000207641	hsa-mir-510 [Source:miRBase;Acc:MI0003197]	X	7
ENSG00000221081	hsa-mir-320d-2 [Source:miRBase;Acc:MI0008192]	X	7
ENSG00000207750	hsa-mir-553 [Source:miRBase;Acc:MI0003558]	1	6
ENSG00000198976	hsa-mir-429 [Source:miRBase;Acc:MI0001641]	1	6
ENSG00000220983	hsa-mir-664 [Source:miRBase;Acc:MI0006442]	1	6
ENSG00000207729	hsa-mir-556 [Source:miRBase;Acc:MI0003562]	1	6
ENSG00000207551	hsa-mir-608 [Source:miRBase;Acc:MI0003621]	10	6
ENSG00000207612	hsa-mir-604 [Source:miRBase;Acc:MI0003617]	10	6
ENSG00000221767	hsa-mir-1307 [Source:miRBase;Acc:MI0006444]	10	6
ENSG00000207809	hsa-mir-139 [Source:miRBase;Acc:MI0000261]	11	6
ENSG00000211502	hsa-mir-675 [Source:miRBase;Acc:MI0005416]	11	6
ENSG00000199090	hsa-mir-326 [Source:miRBase;Acc:MI0000808]	11	6
ENSG00000211521	hsa-mir-665 [Source:miRBase;Acc:MI0005563]	14	6
ENSG00000207989	hsa-mir-493 [Source:miRBase;Acc:MI0003132]	14	6
ENSG00000207568	hsa-mir-203 [Source:miRBase;Acc:MI0000283]	14	6
ENSG00000221133	hsa-mir-1247 [Source:miRBase;Acc:MI0006382]	14	6
ENSG00000199151	hsa-mir-337 [Source:miRBase;Acc:MI0000806]	14	6
ENSG00000207934	hsa-mir-654 [Source:miRBase;Acc:MI0003676]	14	6
ENSG00000211574	hsa-mir-770 [Source:miRBase;Acc:MI0005118]	14	6
ENSG00000199082	hsa-mir-342 [Source:miRBase;Acc:MI0000805]	14	6
ENSG00000221476	hsa-mir-1827 [Source:miRBase;Acc:MI0008195]	15	6
ENSG00000208003	hsa-mir-549 [Source:miRBase;Acc:MI0003679]	15	6
ENSG00000207766	hsa-mir-626 [Source:miRBase;Acc:MI0003640]	15	6
ENSG00000216095	hsa-mir-940 [Source:miRBase;Acc:MI0005762]	16	6
ENSG00000221025	hsa-mir-1250 [Source:miRBase;Acc:MI0006385]	17	6
ENSG00000207943	hsa-mir-634 [Source:miRBase;Acc:MI0003649]	17	6
ENSG00000207561	hsa-mir-635 [Source:miRBase;Acc:MI0003650]	17	6
ENSG00000207736	hsa-mir-657 [Source:miRBase;Acc:MI0003681]	17	6
ENSG00000207733	hsa-mir-637 [Source:miRBase;Acc:MI0003652]	19	6
ENSG00000198972	hsa-let-7e [Source:miRBase;Acc:MI0000066]	19	6
ENSG00000208008	hsa-mir-125a [Source:miRBase;Acc:MI0000469]	19	6
ENSG00000199095	hsa-mir-372 [Source:miRBase;Acc:MI0000780]	19	6
ENSG00000207611	hsa-mir-149 [Source:miRBase;Acc:MI0000478]	2	6
ENSG00000216031	hsa-mir-298 [Source:miRBase;Acc:MI0005523]	20	6
ENSG00000207554	hsa-mir-647 [Source:miRBase;Acc:MI0003662]	20	6
ENSG00000207997	hsa-mir-644 [Source:miRBase;Acc:MI0003659]	20	6
ENSG00000207985	hsa-mir-663 [Source:miRBase;Acc:MI0003672]	20	6
ENSG00000207802	hsa-mir-646 [Source:miRBase;Acc:MI0003661]	20	6
ENSG00000207751	hsa-mir-130b [Source:miRBase;Acc:MI0000748]	22	6
ENSG00000212102	hsa-mir-301b [Source:miRBase;Acc:MI0005568]	22	6
ENSG00000216105	hsa-mir-943 [Source:miRBase;Acc:MI0005768]	4	6
ENSG00000207697	hsa-mir-573 [Source:miRBase;Acc:MI0003580]	4	6
ENSG00000207559	hsa-mir-578 [Source:miRBase;Acc:MI0003585]	4	6
ENSG00000207619	hsa-mir-585 [Source:miRBase;Acc:MI0003592]	5	6
ENSG00000207578	hsa-mir-583 [Source:miRBase;Acc:MI0003590]	5	6
ENSG00000207973	hsa-mir-589 [Source:miRBase;Acc:MI0003599]	7	6
ENSG00000207771	hsa-mir-550-1 [Source:miRBase;Acc:MI0003600]	7	6
ENSG00000207574	hsa-mir-661 [Source:miRBase;Acc:MI0003669]	8	6
ENSG00000207991	hsa-mir-601 [Source:miRBase;Acc:MI0003614]	9	6
ENSG00000216098	hsa-mir-892b [Source:miRBase;Acc:MI0005538]	X	6
ENSG00000208000	hsa-mir-509-1 [Source:miRBase;Acc:MI0003196]	X	6
ENSG00000207731	hsa-mir-506 [Source:miRBase;Acc:MI0003193]	X	6
ENSG00000207957	hsa-mir-105-1 [Source:miRBase;Acc:MI0000111]	X	6
ENSG00000207969	hsa-mir-507 [Source:miRBase;Acc:MI0003194]	X	6
ENSG00000207768	hsa-mir-188 [Source:miRBase;Acc:MI0000484]	X	6
ENSG00000215943	hsa-mir-892a [Source:miRBase;Acc:MI0005528]	X	6
ENSG00000216075	hsa-mir-890 [Source:miRBase;Acc:MI0005533]	X	6
ENSG00000211583	hsa-mir-767 [Source:miRBase;Acc:MI0003763]	X	6
ENSG00000207776	hsa-mir-551a [Source:miRBase;Acc:MI0003556]	1	5
ENSG00000215930	hsa-mir-942 [Source:miRBase;Acc:MI0005767]	1	5
ENSG00000202609	hsa-mir-488 [Source:miRBase;Acc:MI0003123]	1	5
ENSG00000221390	hsa-mir-1295 [Source:miRBase;Acc:MI0006357]	1	5
ENSG00000207606	hsa-mir-554 [Source:miRBase;Acc:MI0003559]	1	5
ENSG00000207974	hsa-mir-557 [Source:miRBase;Acc:MI0003563]	1	5
ENSG00000221203	hsa-mir-1262 [Source:miRBase;Acc:MI0006397]	1	5
ENSG00000215952	hsa-mir-921 [Source:miRBase;Acc:MI0005713]	1	5
ENSG00000221680	hsa-mir-1278 [Source:miRBase;Acc:MI0006425]	1	5
ENSG00000211575	hsa-mir-760 [Source:miRBase;Acc:MI0005567]	1	5
ENSG00000207607	hsa-mir-200a [Source:miRBase;Acc:MI0000737]	1	5
ENSG00000211581	hsa-mir-765 [Source:miRBase;Acc:MI0005116]	1	5
ENSG00000199089	hsa-mir-202 [Source:miRBase;Acc:MI0003130]	10	5
ENSG00000199104	hsa-mir-346 [Source:miRBase;Acc:MI0000826]	10	5
ENSG00000207813	hsa-mir-605 [Source:miRBase;Acc:MI0003618]	10	5
ENSG00000221063	hsa-mir-1296 [Source:miRBase;Acc:MI0003780]	10	5
ENSG00000221371	hsa-mir-1265 [Source:miRBase;Acc:MI0006401]	10	5
ENSG00000216035	hsa-mir-938 [Source:miRBase;Acc:MI0005760]	10	5
ENSG00000202569	hsa-mir-146b [Source:miRBase;Acc:MI0003129]	10	5
ENSG00000207727	hsa-mir-612 [Source:miRBase;Acc:MI0003625]	11	5
ENSG00000221333	hsa-mir-548k [Source:miRBase;Acc:MI0006354]	11	5
ENSG00000199077	hsa-mir-129-2 [Source:miRBase;Acc:MI0000473]	11	5
ENSG00000199172	hsa-mir-331 [Source:miRBase;Acc:MI0000812]	12	5
ENSG00000216192	hsa-mir-920 [Source:miRBase;Acc:MI0005712]	12	5
ENSG00000199122	hsa-mir-148b [Source:miRBase;Acc:MI0000811]	12	5
ENSG00000207571	hsa-mir-615 [Source:miRBase;Acc:MI0003628]	12	5
ENSG00000208022	hsa-mir-618 [Source:miRBase;Acc:MI0003632]	12	5
ENSG00000221788	hsa-mir-1252 [Source:miRBase;Acc:MI0006434]	12	5
ENSG00000207817	hsa-mir-614 [Source:miRBase;Acc:MI0003627]	12	5
ENSG00000207967	hsa-mir-620 [Source:miRBase;Acc:MI0003634]	12	5
ENSG00000221604	hsa-mir-1293 [Source:miRBase;Acc:MI0006355]	12	5
ENSG00000207719	hsa-mir-623 [Source:miRBase;Acc:MI0003637]	13	5
ENSG00000207961	hsa-mir-496 [Source:miRBase;Acc:MI0003136]	14	5
ENSG00000211582	hsa-mir-758 [Source:miRBase;Acc:MI0003757]	14	5
ENSG00000207959	hsa-mir-656 [Source:miRBase;Acc:MI0003678]	14	5
ENSG00000207952	hsa-mir-624 [Source:miRBase;Acc:MI0003638]	14	5
ENSG00000199012	hsa-mir-412 [Source:miRBase;Acc:MI0002464]	14	5
ENSG00000199015	hsa-mir-377 [Source:miRBase;Acc:MI0000785]	14	5
ENSG00000199069	hsa-mir-323 [Source:miRBase;Acc:MI0000807]	14	5
ENSG00000199020	hsa-mir-381 [Source:miRBase;Acc:MI0000789]	14	5
ENSG00000199025	hsa-mir-369 [Source:miRBase;Acc:MI0000777]	14	5
ENSG00000207942	hsa-mir-136 [Source:miRBase;Acc:MI0000475]	14	5
ENSG00000221745	hsa-mir-1197 [Source:miRBase;Acc:MI0006656]	14	5
ENSG00000198984	hsa-mir-345 [Source:miRBase;Acc:MI0000825]	14	5
ENSG00000199109	hsa-mir-411 [Source:miRBase;Acc:MI0003675]	14	5
ENSG00000198982	hsa-mir-380 [Source:miRBase;Acc:MI0000788]	14	5
ENSG00000199107	hsa-mir-409 [Source:miRBase;Acc:MI0001735]	14	5
ENSG00000199092	hsa-mir-410 [Source:miRBase;Acc:MI0002465]	14	5
ENSG00000199088	hsa-mir-379 [Source:miRBase;Acc:MI0000787]	14	5
ENSG00000216099	hsa-mir-889 [Source:miRBase;Acc:MI0005540]	14	5
ENSG00000207749	hsa-mir-299 [Source:miRBase;Acc:MI0000744]	14	5
ENSG00000207761	hsa-mir-329-1 [Source:miRBase;Acc:MI0001725]	14	5
ENSG00000207762	hsa-mir-329-2 [Source:miRBase;Acc:MI0001726]	14	5
ENSG00000194717	hsa-mir-494 [Source:miRBase;Acc:MI0003134]	14	5
ENSG00000207646	hsa-mir-655 [Source:miRBase;Acc:MI0003677]	14	5
ENSG00000221525	hsa-mir-1185-1 [Source:miRBase;Acc:MI0003844]	14	5
ENSG00000202560	hsa-mir-539 [Source:miRBase;Acc:MI0003514]	14	5
ENSG00000207743	hsa-mir-495 [Source:miRBase;Acc:MI0003135]	14	5
ENSG00000212040	hsa-mir-543 [Source:miRBase;Acc:MI0005565]	14	5
ENSG00000207742	hsa-mir-382 [Source:miRBase;Acc:MI0000790]	14	5
ENSG00000207754	hsa-mir-487b [Source:miRBase;Acc:MI0003530]	14	5
ENSG00000207608	hsa-mir-127 [Source:miRBase;Acc:MI0000472]	14	5
ENSG00000207793	hsa-mir-432 [Source:miRBase;Acc:MI0003133]	14	5
ENSG00000207569	hsa-mir-433 [Source:miRBase;Acc:MI0001723]	14	5
ENSG00000207558	hsa-mir-487a [Source:miRBase;Acc:MI0002471]	14	5
ENSG00000208004	hsa-mir-453 [Source:miRBase;Acc:MI0001727]	14	5
ENSG00000208001	hsa-mir-431 [Source:miRBase;Acc:MI0001721]	14	5
ENSG00000215957	hsa-mir-300 [Source:miRBase;Acc:MI0005525]	14	5
ENSG00000207978	hsa-mir-154 [Source:miRBase;Acc:MI0000480]	14	5
ENSG00000216179	hsa-mir-541 [Source:miRBase;Acc:MI0005539]	14	5
ENSG00000207993	hsa-mir-134 [Source:miRBase;Acc:MI0000474]	14	5
ENSG00000208027	hsa-mir-485 [Source:miRBase;Acc:MI0002469]	14	5
ENSG00000211506	hsa-mir-668 [Source:miRBase;Acc:MI0003761]	14	5
ENSG00000207712	hsa-mir-627 [Source:miRBase;Acc:MI0003641]	15	5
ENSG00000207690	hsa-mir-630 [Source:miRBase;Acc:MI0003644]	15	5
ENSG00000221033	hsa-mir-1272 [Source:miRBase;Acc:MI0006408]	15	5
ENSG00000221634	hsa-mir-1276 [Source:miRBase;Acc:MI0006416]	15	5
ENSG00000207579	hsa-mir-662 [Source:miRBase;Acc:MI0003670]	16	5
ENSG00000221200	hsa-mir-1253 [Source:miRBase;Acc:MI0006387]	17	5
ENSG00000199053	hsa-mir-324 [Source:miRBase;Acc:MI0000813]	17	5
ENSG00000199071	hsa-mir-423 [Source:miRBase;Acc:MI0001445]	17	5
ENSG00000199031	hsa-mir-371 [Source:miRBase;Acc:MI0000779]	19	5
ENSG00000207630	hsa-mir-7-3 [Source:miRBase;Acc:MI0000265]	19	5
ENSG00000207550	hsa-mir-99b [Source:miRBase;Acc:MI0000746]	19	5
ENSG00000221445	hsa-mir-1301 [Source:miRBase;Acc:MI0003815]	2	5
ENSG00000207923	hsa-mir-559 [Source:miRBase;Acc:MI0003565]	2	5
ENSG00000207951	hsa-mir-561 [Source:miRBase;Acc:MI0003567]	2	5
ENSG00000207950	hsa-mir-296 [Source:miRBase;Acc:MI0000747]	20	5
ENSG00000208023	hsa-mir-185 [Source:miRBase;Acc:MI0000482]	22	5
ENSG00000221598	hsa-mir-1249 [Source:miRBase;Acc:MI0006384]	22	5
ENSG00000221039	hsa-mir-1286 [Source:miRBase;Acc:MI0006348]	22	5
ENSG00000216135	hsa-mir-885 [Source:miRBase;Acc:MI0005560]	3	5
ENSG00000221120	hsa-mir-1224 [Source:miRBase;Acc:MI0003764]	3	5
ENSG00000221067	hsa-mir-1280 [Source:miRBase;Acc:MI0006437]	3	5
ENSG00000207815	hsa-mir-563 [Source:miRBase;Acc:MI0003569]	3	5
ENSG00000207931	hsa-mir-577 [Source:miRBase;Acc:MI0003584]	4	5
ENSG00000207746	hsa-mir-575 [Source:miRBase;Acc:MI0003582]	4	5
ENSG00000207627	hsa-mir-581 [Source:miRBase;Acc:MI0003588]	5	5
ENSG00000207756	hsa-mir-580 [Source:miRBase;Acc:MI0003587]	5	5
ENSG00000198995	hsa-mir-340 [Source:miRBase;Acc:MI0000802]	5	5
ENSG00000216009	hsa-mir-874 [Source:miRBase;Acc:MI0005532]	5	5
ENSG00000208025	hsa-mir-591 [Source:miRBase;Acc:MI0003603]	7	5
ENSG00000208014	hsa-mir-653 [Source:miRBase;Acc:MI0003674]	7	5
ENSG00000207656	hsa-mir-489 [Source:miRBase;Acc:MI0003124]	7	5
ENSG00000199043	hsa-mir-335 [Source:miRBase;Acc:MI0000816]	7	5
ENSG00000221325	hsa-mir-1200 [Source:miRBase;Acc:MI0006332]	7	5
ENSG00000199023	hsa-mir-339 [Source:miRBase;Acc:MI0000815]	7	5
ENSG00000221176	hsa-mir-1207 [Source:miRBase;Acc:MI0006340]	8	5
ENSG00000207600	hsa-mir-598 [Source:miRBase;Acc:MI0003610]	8	5
ENSG00000221315	hsa-mir-1204 [Source:miRBase;Acc:MI0006337]	8	5
ENSG00000208037	hsa-mir-320a [Source:miRBase;Acc:MI0000542]	8	5
ENSG00000221771	hsa-mir-1205 [Source:miRBase;Acc:MI0006338]	8	5
ENSG00000207701	hsa-mir-597 [Source:miRBase;Acc:MI0003609]	8	5
ENSG00000215966	hsa-mir-876 [Source:miRBase;Acc:MI0005542]	9	5
ENSG00000207740	hsa-mir-600 [Source:miRBase;Acc:MI0003613]	9	5
ENSG00000207609	hsa-mir-491 [Source:miRBase;Acc:MI0003126]	9	5
ENSG00000199001	hsa-mir-448 [Source:miRBase;Acc:MI0001637]	X	5
ENSG00000207633	hsa-mir-505 [Source:miRBase;Acc:MI0003190]	X	5
ENSG00000207621	hsa-mir-224 [Source:miRBase;Acc:MI0000301]	X	5
ENSG00000199168	hsa-mir-374a [Source:miRBase;Acc:MI0000782]	X	5
ENSG00000211538	hsa-mir-501 [Source:miRBase;Acc:MI0003185]	X	5
ENSG00000207589	hsa-mir-508 [Source:miRBase;Acc:MI0003195]	X	5
ENSG00000207800	hsa-mir-504 [Source:miRBase;Acc:MI0003189]	X	5
ENSG00000207785	hsa-mir-500 [Source:miRBase;Acc:MI0003184]	X	5
ENSG00000207784	hsa-mir-542 [Source:miRBase;Acc:MI0003686]	X	5
ENSG00000212027	hsa-mir-374b [Source:miRBase;Acc:MI0005566]	X	5
ENSG00000207818	hsa-mir-105-2 [Source:miRBase;Acc:MI0000112]	X	5
ENSG00000199097	hsa-mir-424 [Source:miRBase;Acc:MI0001446]	X	5
ENSG00000199132	hsa-mir-450a-1 [Source:miRBase;Acc:MI0001652]	X	5
ENSG00000207970	hsa-mir-660 [Source:miRBase;Acc:MI0003684]	X	5
ENSG00000207758	hsa-mir-532 [Source:miRBase;Acc:MI0003205]	X	5
ENSG00000207755	hsa-mir-450a-2 [Source:miRBase;Acc:MI0003187]	X	5
ENSG00000207753	hsa-mir-452 [Source:miRBase;Acc:MI0001733]	X	5
ENSG00000208005	hsa-mir-503 [Source:miRBase;Acc:MI0003188]	X	5
ENSG00000208007	hsa-mir-502 [Source:miRBase;Acc:MI0003186]	X	5
ENSG00000208015	hsa-mir-362 [Source:miRBase;Acc:MI0000762]	X	5
ENSG00000211578	hsa-mir-766 [Source:miRBase;Acc:MI0003836]	X	5
ENSG00000216005	hsa-mir-888 [Source:miRBase;Acc:MI0005537]	X	5
ENSG00000216001	hsa-mir-450b [Source:miRBase;Acc:MI0005531]	X	5
ENSG00000216060	hsa-mir-934 [Source:miRBase;Acc:MI0005756]	X	5
ENSG00000221710	hsa-mir-1298 [Source:miRBase;Acc:MI0003938]	X	5
ENSG00000207709	hsa-mir-197 [Source:miRBase;Acc:MI0000239]	1	4
ENSG00000199038	hsa-mir-210 [Source:miRBase;Acc:MI0000286]	11	4
ENSG00000207601	hsa-mir-611 [Source:miRBase;Acc:MI0003624]	11	4
ENSG00000221479	hsa-mir-1251 [Source:miRBase;Acc:MI0006386]	12	4
ENSG00000207708	hsa-mir-141 [Source:miRBase;Acc:MI0000457]	12	4
ENSG00000207713	hsa-mir-200c [Source:miRBase;Acc:MI0000650]	12	4
ENSG00000207652	hsa-mir-621 [Source:miRBase;Acc:MI0003635]	13	4
ENSG00000221754	hsa-mir-1260 [Source:miRBase;Acc:MI0006394]	14	4
ENSG00000215991	hsa-mir-208b [Source:miRBase;Acc:MI0005570]	14	4
ENSG00000207964	hsa-mir-628 [Source:miRBase;Acc:MI0003642]	15	4
ENSG00000221656	hsa-mir-1225 [Source:miRBase;Acc:MI0006311]	16	4
ENSG00000202641	hsa-mir-484 [Source:miRBase;Acc:MI0002468]	16	4
ENSG00000211589	hsa-mir-744 [Source:miRBase;Acc:MI0005559]	17	4
ENSG00000211563	hsa-mir-338 [Source:miRBase;Acc:MI0000814]	17	4
ENSG00000207614	hsa-mir-193a [Source:miRBase;Acc:MI0000487]	17	4
ENSG00000207947	hsa-mir-152 [Source:miRBase;Acc:MI0000462]	17	4
ENSG00000207953	hsa-mir-212 [Source:miRBase;Acc:MI0000288]	17	4
ENSG00000207929	hsa-mir-195 [Source:miRBase;Acc:MI0000489]	17	4
ENSG00000210741	hsa-mir-196a-1 [Source:miRBase;Acc:MI0000238]	17	4
ENSG00000207724	hsa-mir-132 [Source:miRBase;Acc:MI0000449]	17	4
ENSG00000207791	hsa-mir-497 [Source:miRBase;Acc:MI0003138]	17	4
ENSG00000199066	hsa-mir-330 [Source:miRBase;Acc:MI0000803]	19	4
ENSG00000207707	hsa-mir-639 [Source:miRBase;Acc:MI0003654]	19	4
ENSG00000207773	hsa-mir-642 [Source:miRBase;Acc:MI0003657]	19	4
ENSG00000207782	hsa-mir-150 [Source:miRBase;Acc:MI0000479]	19	4
ENSG00000221240	hsa-mir-1258 [Source:miRBase;Acc:MI0006392]	2	4
ENSG00000221502	hsa-mir-1245 [Source:miRBase;Acc:MI0006380]	2	4
ENSG00000207945	hsa-mir-658 [Source:miRBase;Acc:MI0003682]	22	4
ENSG00000207875	hsa-let-7b [Source:miRBase;Acc:MI0000063]	22	4
ENSG00000207940	hsa-mir-567 [Source:miRBase;Acc:MI0003573]	3	4
ENSG00000207783	hsa-mir-564 [Source:miRBase;Acc:MI0003570]	3	4
ENSG00000221227	hsa-mir-1305 [Source:miRBase;Acc:MI0006372]	4	4
ENSG00000199036	hsa-mir-219-1 [Source:miRBase;Acc:MI0000296]	6	4
ENSG00000216101	hsa-mir-877 [Source:miRBase;Acc:MI0005561]	6	4
ENSG00000207757	hsa-mir-93 [Source:miRBase;Acc:MI0000095]	7	4
ENSG00000207547	hsa-mir-25 [Source:miRBase;Acc:MI0000082]	7	4
ENSG00000208036	hsa-mir-106b [Source:miRBase;Acc:MI0000734]	7	4
ENSG00000221261	hsa-mir-1208 [Source:miRBase;Acc:MI0006341]	8	4
ENSG00000207721	hsa-mir-186 [Source:miRBase;Acc:MI0000483]	1	3
ENSG00000207790	hsa-mir-29b-2 [Source:miRBase;Acc:MI0000107]	1	3
ENSG00000216083	hsa-mir-936 [Source:miRBase;Acc:MI0005758]	10	3
ENSG00000207562	hsa-mir-34c [Source:miRBase;Acc:MI0000743]	11	3
ENSG00000221273	hsa-mir-1237 [Source:miRBase;Acc:MI0006327]	11	3
ENSG00000207648	hsa-mir-192 [Source:miRBase;Acc:MI0000234]	11	3
ENSG00000207596	hsa-mir-194-2 [Source:miRBase;Acc:MI0000732]	11	3
ENSG00000207811	hsa-mir-34b [Source:miRBase;Acc:MI0000742]	11	3
ENSG00000221630	hsa-mir-1179 [Source:miRBase;Acc:MI0006272]	15	3
ENSG00000221792	hsa-mir-1282 [Source:miRBase;Acc:MI0006429]	15	3
ENSG00000207703	hsa-mir-7-2 [Source:miRBase;Acc:MI0000264]	15	3
ENSG00000207695	hsa-mir-184 [Source:miRBase;Acc:MI0000481]	15	3
ENSG00000221739	hsa-mir-1203 [Source:miRBase;Acc:MI0006335]	17	3
ENSG00000211514	hsa-mir-454 [Source:miRBase;Acc:MI0003820]	17	3
ENSG00000207778	hsa-mir-122 [Source:miRBase;Acc:MI0000442]	18	3
ENSG00000211580	hsa-mir-769 [Source:miRBase;Acc:MI0003834]	19	3
ENSG00000207613	hsa-mir-181c [Source:miRBase;Acc:MI0000271]	19	3
ENSG00000207585	hsa-mir-181d [Source:miRBase;Acc:MI0003139]	19	3
ENSG00000215973	hsa-mir-933 [Source:miRBase;Acc:MI0005755]	2	3
ENSG00000221350	hsa-mir-1259 [Source:miRBase;Acc:MI0006393]	20	3
ENSG00000211590	hsa-mir-802 [Source:miRBase;Acc:MI0003906]	21	3
ENSG00000221264	hsa-mir-1284 [Source:miRBase;Acc:MI0006431]	3	3
ENSG00000199032	hsa-mir-425 [Source:miRBase;Acc:MI0001448]	3	3
ENSG00000216058	hsa-mir-944 [Source:miRBase;Acc:MI0005769]	3	3
ENSG00000216042	hsa-mir-922 [Source:miRBase;Acc:MI0005714]	3	3
ENSG00000207963	hsa-mir-569 [Source:miRBase;Acc:MI0003576]	3	3
ENSG00000208035	hsa-mir-143 [Source:miRBase;Acc:MI0000459]	5	3
ENSG00000207769	hsa-mir-586 [Source:miRBase;Acc:MI0003594]	6	3
ENSG00000207990	hsa-mir-182 [Source:miRBase;Acc:MI0000272]	7	3
ENSG00000207741	hsa-mir-590 [Source:miRBase;Acc:MI0003602]	7	3
ENSG00000199158	hsa-mir-96 [Source:miRBase;Acc:MI0000098]	7	3
ENSG00000207691	hsa-mir-183 [Source:miRBase;Acc:MI0000273]	7	3
ENSG00000207588	hsa-mir-593 [Source:miRBase;Acc:MI0003605]	7	3
ENSG00000207692	hsa-mir-592 [Source:miRBase;Acc:MI0003604]	7	3
ENSG00000221035	hsa-mir-486 [Source:miRBase;Acc:MI0002470]	8	3
ENSG00000215939	hsa-mir-873 [Source:miRBase;Acc:MI0005564]	9	3
ENSG00000207939	hsa-mir-223 [Source:miRBase;Acc:MI0000300]	X	3
ENSG00000207966	hsa-mir-29c [Source:miRBase;Acc:MI0000735]	1	2
ENSG00000207590	hsa-mir-215 [Source:miRBase;Acc:MI0000291]	1	2
ENSG00000207623	hsa-mir-205 [Source:miRBase;Acc:MI0000285]	1	2
ENSG00000199059	hsa-mir-135b [Source:miRBase;Acc:MI0000810]	1	2
ENSG00000208009	hsa-mir-130a [Source:miRBase;Acc:MI0000448]	11	2
ENSG00000207789	hsa-mir-26a-2 [Source:miRBase;Acc:MI0000750]	12	2
ENSG00000207636	hsa-mir-631 [Source:miRBase;Acc:MI0003645]	15	2
ENSG00000207702	hsa-mir-211 [Source:miRBase;Acc:MI0000287]	15	2
ENSG00000216023	hsa-mir-768 [Source:miRBase;Acc:MI0005117]	16	2
ENSG00000207639	hsa-mir-193b [Source:miRBase;Acc:MI0003137]	16	2
ENSG00000199060	hsa-mir-22 [Source:miRBase;Acc:MI0000078]	17	2
ENSG00000199187	hsa-mir-365-2 [Source:miRBase;Acc:MI0000769]	17	2
ENSG00000207996	hsa-mir-301a [Source:miRBase;Acc:MI0000745]	17	2
ENSG00000207928	hsa-mir-632 [Source:miRBase;Acc:MI0003647]	17	2
ENSG00000207797	hsa-mir-187 [Source:miRBase;Acc:MI0000274]	18	2
ENSG00000207972	hsa-mir-638 [Source:miRBase;Acc:MI0003653]	19	2
ENSG00000211520	hsa-mir-216b [Source:miRBase;Acc:MI0005569]	2	2
ENSG00000198973	hsa-mir-375 [Source:miRBase;Acc:MI0000783]	2	2
ENSG00000207654	hsa-mir-128-1 [Source:miRBase;Acc:MI0000447]	2	2
ENSG00000199024	hsa-mir-103-2 [Source:miRBase;Acc:MI0000108]	20	2
ENSG00000199017	hsa-mir-1-1 [Source:miRBase;Acc:MI0000651]	20	2
ENSG00000207795	hsa-mir-155 [Source:miRBase;Acc:MI0000681]	21	2
ENSG00000221160	hsa-mir-1281 [Source:miRBase;Acc:MI0006428]	22	2
ENSG00000207932	hsa-mir-33a [Source:miRBase;Acc:MI0000091]	22	2
ENSG00000207770	hsa-mir-568 [Source:miRBase;Acc:MI0003574]	3	2
ENSG00000207717	hsa-mir-551b [Source:miRBase;Acc:MI0003575]	3	2
ENSG00000207926	hsa-mir-135a-1 [Source:miRBase;Acc:MI0000452]	3	2
ENSG00000199075	hsa-mir-26a-1 [Source:miRBase;Acc:MI0000083]	3	2
ENSG00000207625	hsa-mir-128-2 [Source:miRBase;Acc:MI0000727]	3	2
ENSG00000199102	hsa-mir-302c [Source:miRBase;Acc:MI0000773]	4	2
ENSG00000199058	hsa-mir-302b [Source:miRBase;Acc:MI0000772]	4	2
ENSG00000207936	hsa-mir-146a [Source:miRBase;Acc:MI0000477]	5	2
ENSG00000221394	hsa-mir-1229 [Source:miRBase;Acc:MI0006319]	5	2
ENSG00000199094	hsa-mir-30c-2 [Source:miRBase;Acc:MI0000254]	6	2
ENSG00000221267	hsa-mir-1236 [Source:miRBase;Acc:MI0006326]	6	2
ENSG00000207597	hsa-mir-490 [Source:miRBase;Acc:MI0003125]	7	2
ENSG00000198981	hsa-mir-29a [Source:miRBase;Acc:MI0000087]	7	2
ENSG00000207748	hsa-mir-29b-1 [Source:miRBase;Acc:MI0000105]	7	2
ENSG00000207804	hsa-mir-599 [Source:miRBase;Acc:MI0003611]	8	2
ENSG00000207582	hsa-mir-30b [Source:miRBase;Acc:MI0000441]	8	2
ENSG00000199153	hsa-mir-30d [Source:miRBase;Acc:MI0000255]	8	2
ENSG00000216069	hsa-mir-875 [Source:miRBase;Acc:MI0005541]	8	2
ENSG00000207737	hsa-mir-181b-2 [Source:miRBase;Acc:MI0000683]	9	2
ENSG00000199177	hsa-mir-31 [Source:miRBase;Acc:MI0000089]	9	2
ENSG00000199133	hsa-let-7d [Source:miRBase;Acc:MI0000065]	9	2
ENSG00000199165	hsa-let-7a-1 [Source:miRBase;Acc:MI0000060]	9	2
ENSG00000199161	hsa-mir-126 [Source:miRBase;Acc:MI0000471]	9	2
ENSG00000199072	hsa-let-7f-1 [Source:miRBase;Acc:MI0000067]	9	2
ENSG00000207955	hsa-mir-219-2 [Source:miRBase;Acc:MI0000740]	9	2
ENSG00000215938	hsa-mir-190b [Source:miRBase;Acc:MI0005545]	1	1
ENSG00000221290	hsa-mir-1182 [Source:miRBase;Acc:MI0006275]	1	1
ENSG00000207624	hsa-mir-194-1 [Source:miRBase;Acc:MI0000488]	1	1
ENSG00000207586	hsa-mir-135a-2 [Source:miRBase;Acc:MI0000453]	12	1
ENSG00000221491	hsa-mir-1291 [Source:miRBase;Acc:MI0006353]	12	1
ENSG00000207718	hsa-mir-15a [Source:miRBase;Acc:MI0000069]	13	1
ENSG00000208006	hsa-mir-16-1 [Source:miRBase;Acc:MI0000070]	13	1
ENSG00000199130	hsa-mir-365-1 [Source:miRBase;Acc:MI0000767]	16	1
ENSG00000215937	hsa-mir-220b [Source:miRBase;Acc:MI0005529]	19	1
ENSG00000199121	hsa-mir-26b [Source:miRBase;Acc:MI0000084]	2	1
ENSG00000221062	hsa-mir-1292 [Source:miRBase;Acc:MI0006433]	20	1
ENSG00000207863	hsa-mir-125b-2 [Source:miRBase;Acc:MI0000470]	21	1
ENSG00000221585	hsa-mir-1226 [Source:miRBase;Acc:MI0006313]	3	1
ENSG00000199169	hsa-mir-367 [Source:miRBase;Acc:MI0000775]	4	1
ENSG00000199145	hsa-mir-302d [Source:miRBase;Acc:MI0000774]	4	1
ENSG00000207927	hsa-mir-302a [Source:miRBase;Acc:MI0000738]	4	1
ENSG00000207827	hsa-mir-30a [Source:miRBase;Acc:MI0000088]	6	1
ENSG00000207584	hsa-mir-196b [Source:miRBase;Acc:MI0001150]	7	1
ENSG00000199085	hsa-mir-148a [Source:miRBase;Acc:MI0000253]	7	1
ENSG00000199127	hsa-mir-383 [Source:miRBase;Acc:MI0000791]	8	1
ENSG00000207698	hsa-mir-32 [Source:miRBase;Acc:MI0000090]	9	1
ENSG00000207617	hsa-mir-24-1 [Source:miRBase;Acc:MI0000080]	9	1
ENSG00000207710	hsa-mir-20b [Source:miRBase;Acc:MI0001519]	X	1
ENSG00000207812	hsa-mir-19b-2 [Source:miRBase;Acc:MI0000075]	X	1
ENSG00000207602	hsa-mir-106a [Source:miRBase;Acc:MI0000113]	X	1
ENSG00000208034	hsa-mir-92a-2 [Source:miRBase;Acc:MI0000094]	X	1
ENSG00000199135	hsa-mir-101-1 [Source:miRBase;Acc:MI0000103]	1	0
ENSG00000207720	hsa-mir-555 [Source:miRBase;Acc:MI0003561]	1	0
ENSG00000207759	hsa-mir-181a-1 [Source:miRBase;Acc:MI0000289]	1	0
ENSG00000207865	hsa-mir-34a [Source:miRBase;Acc:MI0000268]	1	0
ENSG00000207933	hsa-mir-9-1 [Source:miRBase;Acc:MI0000466]	1	0
ENSG00000207949	hsa-mir-214 [Source:miRBase;Acc:MI0000290]	1	0
ENSG00000207958	hsa-mir-137 [Source:miRBase;Acc:MI0000454]	1	0
ENSG00000208024	hsa-mir-199a-2 [Source:miRBase;Acc:MI0000281]	1	0
ENSG00000208011	hsa-mir-92b [Source:miRBase;Acc:MI0003560]	1	0
ENSG00000207975	hsa-mir-181b-1 [Source:miRBase;Acc:MI0000270]	1	0
ENSG00000198974	hsa-mir-30e [Source:miRBase;Acc:MI0000749]	1	0
ENSG00000198997	hsa-mir-107 [Source:miRBase;Acc:MI0000114]	10	0
ENSG00000221419	hsa-mir-1287 [Source:miRBase;Acc:MI0006349]	10	0
ENSG00000207971	hsa-mir-125b-1 [Source:miRBase;Acc:MI0000446]	11	0
ENSG00000221365	hsa-mir-1228 [Source:miRBase;Acc:MI0006318]	12	0
ENSG00000207924	hsa-mir-196a-2 [Source:miRBase;Acc:MI0000279]	12	0
ENSG00000199179	hsa-let-7i [Source:miRBase;Acc:MI0000434]	12	0
ENSG00000199149	hsa-mir-20a [Source:miRBase;Acc:MI0000076]	13	0
ENSG00000199180	hsa-mir-18a [Source:miRBase;Acc:MI0000072]	13	0
ENSG00000207745	hsa-mir-17 [Source:miRBase;Acc:MI0000071]	13	0
ENSG00000207610	hsa-mir-19a [Source:miRBase;Acc:MI0000073]	13	0
ENSG00000207560	hsa-mir-19b-1 [Source:miRBase;Acc:MI0000074]	13	0
ENSG00000207968	hsa-mir-92a-1 [Source:miRBase;Acc:MI0000093]	13	0
ENSG00000207819	hsa-mir-9-3 [Source:miRBase;Acc:MI0000468]	15	0
ENSG00000211137	hsa-mir-190 [Source:miRBase;Acc:MI0000486]	15	0
ENSG00000207948	hsa-mir-328 [Source:miRBase;Acc:MI0000804]	16	0
ENSG00000208017	hsa-mir-140 [Source:miRBase;Acc:MI0000456]	16	0
ENSG00000207839	hsa-mir-33b [Source:miRBase;Acc:MI0003646]	17	0
ENSG00000207777	hsa-mir-10a [Source:miRBase;Acc:MI0000266]	17	0
ENSG00000207794	hsa-mir-451 [Source:miRBase;Acc:MI0001729]	17	0
ENSG00000207567	hsa-mir-142 [Source:miRBase;Acc:MI0000458]	17	0
ENSG00000207618	hsa-mir-144 [Source:miRBase;Acc:MI0000460]	17	0
ENSG00000199004	hsa-mir-21 [Source:miRBase;Acc:MI0000077]	17	0
ENSG00000207694	hsa-mir-1-2 [Source:miRBase;Acc:MI0000437]	18	0
ENSG00000207786	hsa-mir-133a-1 [Source:miRBase;Acc:MI0000450]	18	0
ENSG00000209707	hsa-mir-24-2 [Source:miRBase;Acc:MI0000081]	19	0
ENSG00000207980	hsa-mir-23a [Source:miRBase;Acc:MI0000079]	19	0
ENSG00000207752	hsa-mir-199a-1 [Source:miRBase;Acc:MI0000242]	19	0
ENSG00000207647	hsa-mir-153-1 [Source:miRBase;Acc:MI0000463]	2	0
ENSG00000207548	hsa-mir-217 [Source:miRBase;Acc:MI0000293]	2	0
ENSG00000207744	hsa-mir-10b [Source:miRBase;Acc:MI0000267]	2	0
ENSG00000207798	hsa-mir-216a [Source:miRBase;Acc:MI0000292]	2	0
ENSG00000207635	hsa-mir-499 [Source:miRBase;Acc:MI0003183]	20	0
ENSG00000207598	hsa-mir-124-3 [Source:miRBase;Acc:MI0000445]	20	0
ENSG00000207764	hsa-mir-133a-2 [Source:miRBase;Acc:MI0000451]	20	0
ENSG00000199030	hsa-let-7c [Source:miRBase;Acc:MI0000064]	21	0
ENSG00000207638	hsa-mir-99a [Source:miRBase;Acc:MI0000101]	21	0
ENSG00000198986	hsa-let-7a-3 [Source:miRBase;Acc:MI0000062]	22	0
ENSG00000221366	hsa-mir-1306 [Source:miRBase;Acc:MI0006443]	22	0
ENSG00000198987	hsa-mir-16-2 [Source:miRBase;Acc:MI0000115]	3	0
ENSG00000221420	hsa-mir-1248 [Source:miRBase;Acc:MI0006383]	3	0
ENSG00000207779	hsa-mir-15b [Source:miRBase;Acc:MI0000438]	3	0
ENSG00000207732	hsa-mir-218-1 [Source:miRBase;Acc:MI0000294]	4	0
ENSG00000199035	hsa-mir-103-1 [Source:miRBase;Acc:MI0000109]	5	0
ENSG00000198983	hsa-mir-449a [Source:miRBase;Acc:MI0001648]	5	0
ENSG00000207739	hsa-mir-218-2 [Source:miRBase;Acc:MI0000295]	5	0
ENSG00000207728	hsa-mir-449b [Source:miRBase;Acc:MI0003673]	5	0
ENSG00000207570	hsa-mir-9-2 [Source:miRBase;Acc:MI0000467]	5	0
ENSG00000207604	hsa-mir-206 [Source:miRBase;Acc:MI0000490]	6	0
ENSG00000211517	hsa-mir-671 [Source:miRBase;Acc:MI0003760]	7	0
ENSG00000207960	hsa-mir-153-2 [Source:miRBase;Acc:MI0000464]	7	0
ENSG00000216133	hsa-mir-939 [Source:miRBase;Acc:MI0005761]	8	0
ENSG00000216090	hsa-mir-937 [Source:miRBase;Acc:MI0005759]	8	0
ENSG00000207816	hsa-mir-124-2 [Source:miRBase;Acc:MI0000444]	8	0
ENSG00000207935	hsa-mir-204 [Source:miRBase;Acc:MI0000284]	9	0
ENSG00000207864	hsa-mir-27b [Source:miRBase;Acc:MI0000440]	9	0
ENSG00000207726	hsa-mir-455 [Source:miRBase;Acc:MI0003513]	9	0
ENSG00000207603	hsa-mir-7-1 [Source:miRBase;Acc:MI0000263]	9	0
ENSG00000207581	hsa-mir-199b [Source:miRBase;Acc:MI0000282]	9	0
ENSG00000207563	hsa-mir-23b [Source:miRBase;Acc:MI0000439]	9	0
ENSG00000199065	hsa-mir-101-2 [Source:miRBase;Acc:MI0000739]	9	0
ENSG00000207787	hsa-mir-98 [Source:miRBase;Acc:MI0000100]	X	0
ENSG00000207572	hsa-mir-363 [Source:miRBase;Acc:MI0000764]	X	0
ENSG00000208012	hsa-let-7f-2 [Source:miRBase;Acc:MI0000068]	X	0
C. Mouse miRNA branch assignment
Gene	Description	Chromosome	Branch
ENSMUSG00000080573	mmu-mir-467f [Source:miRBase;Acc:MI0006293]	11	11
ENSMUSG00000076253	mmu-mir-680-3 [Source:miRBase;Acc:MI0004642]	12	11
ENSMUSG00000076033	mmu-mir-692-2 [Source:miRBase;Acc:MI0004661]	13	11
ENSMUSG00000076058	mmu-mir-683 [Source:miRBase;Acc:MI0004646]	13	11
ENSMUSG00000076218	mmu-mir-692-1 [Source:miRBase;Acc:MI0004660]	17	11
ENSMUSG00000078037	mmu-mir-220 [Source:miRBase;Acc:MI0005487]	6	11
ENSMUSG00000076212	mmu-mir-680-1 [Source:miRBase;Acc:MI0004640]	6	11
ENSMUSG00000080535	mmu-mir-1186 [Source:miRBase;Acc:MI0006284]	8	11
ENSMUSG00000070071	mmu-mir-465a [Source:miRBase;Acc:MI0002400]	X	11
ENSMUSG00000077854	mmu-mir-465b-2 [Source:miRBase;Acc:MI0005499]	X	11
ENSMUSG00000077893	mmu-mir-465c-2 [Source:miRBase;Acc:MI0005501]	X	11
ENSMUSG00000077950	mmu-mir-465c-2 [Source:miRBase;Acc:MI0005501]	X	11
ENSMUSG00000076117	mmu-mir-680-2 [Source:miRBase;Acc:MI0004641]	X	11
ENSMUSG00000080526	mmu-mir-466j [Source:miRBase;Acc:MI0006295]	10	10
ENSMUSG00000077881	mmu-mir-882 [Source:miRBase;Acc:MI0005475]	12	10
ENSMUSG00000070133	mmu-mir-434 [Source:miRBase;Acc:MI0001526]	12	10
ENSMUSG00000076250	mmu-mir-713 [Source:miRBase;Acc:MI0004698]	13	10
ENSMUSG00000076059	mmu-mir-683 [Source:miRBase;Acc:MI0004646]	13	10
ENSMUSG00000076004	mmu-mir-715 [Source:miRBase;Acc:MI0004700]	17	10
ENSMUSG00000076141	mmu-mir-693 [Source:miRBase;Acc:MI0004662]	17	10
ENSMUSG00000080653	mmu-mir-669e [Source:miRBase;Acc:MI0006300]	2	10
ENSMUSG00000077021	mmu-mir-467d [Source:miRBase;Acc:MI0005513]	2	10
ENSMUSG00000080594	mmu-mir-669h [Source:miRBase;Acc:MI0006289]	2	10
ENSMUSG00000080657	mmu-mir-669i [Source:miRBase;Acc:MI0006288]	2	10
ENSMUSG00000080611	mmu-mir-669j [Source:miRBase;Acc:MI0006286]	2	10
ENSMUSG00000076376	mmu-mir-674 [Source:miRBase;Acc:MI0004611]	2	10
ENSMUSG00000080459	mmu-mir-669g [Source:miRBase;Acc:MI0006280]	2	10
ENSMUSG00000080466	mmu-mir-669k [Source:miRBase;Acc:MI0006279]	2	10
ENSMUSG00000076024	mmu-mir-669a-1 [Source:miRBase;Acc:MI0004523]	2	10
ENSMUSG00000076161	mmu-mir-467a [Source:miRBase;Acc:MI0002402]	2	10
ENSMUSG00000076118	mmu-mir-669c [Source:miRBase;Acc:MI0004673]	2	10
ENSMUSG00000076162	mmu-mir-467a [Source:miRBase;Acc:MI0002402]	2	10
ENSMUSG00000076222	mmu-mir-297b [Source:miRBase;Acc:MI0004674]	2	10
ENSMUSG00000076160	mmu-mir-467a [Source:miRBase;Acc:MI0002402]	2	10
ENSMUSG00000076159	mmu-mir-467a [Source:miRBase;Acc:MI0002402]	2	10
ENSMUSG00000076126	mmu-mir-669b [Source:miRBase;Acc:MI0004666]	2	10
ENSMUSG00000076155	mmu-mir-467a [Source:miRBase;Acc:MI0002402]	2	10
ENSMUSG00000076156	mmu-mir-467a [Source:miRBase;Acc:MI0002402]	2	10
ENSMUSG00000076157	mmu-mir-467a [Source:miRBase;Acc:MI0002402]	2	10
ENSMUSG00000076158	mmu-mir-467a [Source:miRBase;Acc:MI0002402]	2	10
ENSMUSG00000076026	mmu-mir-669a-1 [Source:miRBase;Acc:MI0004523]	2	10
ENSMUSG00000076025	mmu-mir-669a-1 [Source:miRBase;Acc:MI0004523]	2	10
ENSMUSG00000076027	mmu-mir-669a-1 [Source:miRBase;Acc:MI0004523]	2	10
ENSMUSG00000076044	mmu-mir-467b [Source:miRBase;Acc:MI0004671]	2	10
ENSMUSG00000076028	mmu-mir-669a-3 [Source:miRBase;Acc:MI0004668]	2	10
ENSMUSG00000078025	mmu-mir-466g [Source:miRBase;Acc:MI0005510]	2	10
ENSMUSG00000076022	mmu-mir-669a-1 [Source:miRBase;Acc:MI0004523]	2	10
ENSMUSG00000076023	mmu-mir-669a-1 [Source:miRBase;Acc:MI0004523]	2	10
ENSMUSG00000078060	mmu-mir-466l [Source:miRBase;Acc:MI0006278]	2	10
ENSMUSG00000076021	mmu-mir-669a-1 [Source:miRBase;Acc:MI0004523]	2	10
ENSMUSG00000076020	mmu-mir-669a-1 [Source:miRBase;Acc:MI0004523]	2	10
ENSMUSG00000076014	mmu-mir-669a-2 [Source:miRBase;Acc:MI0004667]	2	10
ENSMUSG00000076018	mmu-mir-669a-1 [Source:miRBase;Acc:MI0004523]	2	10
ENSMUSG00000076019	mmu-mir-669a-1 [Source:miRBase;Acc:MI0004523]	2	10
ENSMUSG00000076017	mmu-mir-669a-1 [Source:miRBase;Acc:MI0004523]	2	10
ENSMUSG00000076048	mmu-mir-720 [Source:miRBase;Acc:MI0004678]	3	10
ENSMUSG00000077896	mmu-mir-879 [Source:miRBase;Acc:MI0005472]	5	10
ENSMUSG00000070132	mmu-mir-469 [Source:miRBase;Acc:MI0002404]	5	10
ENSMUSG00000080586	mmu-mir-1187 [Source:miRBase;Acc:MI0006285]	5	10
ENSMUSG00000076217	mmu-mir-706 [Source:miRBase;Acc:MI0004690]	6	10
ENSMUSG00000065568	mmu-mir-344-1 [Source:miRBase;Acc:MI0000630]	7	10
ENSMUSG00000065496	mmu-mir-344-2 [Source:miRBase;Acc:MI0005495]	7	10
ENSMUSG00000078008	mmu-mir-291a [Source:miRBase;Acc:MI0000389]	7	10
ENSMUSG00000078032	mmu-mir-291b [Source:miRBase;Acc:MI0003539]	7	10
ENSMUSG00000078035	mmu-mir-293 [Source:miRBase;Acc:MI0000391]	7	10
ENSMUSG00000078041	mmu-mir-292 [Source:miRBase;Acc:MI0000390]	7	10
ENSMUSG00000077886	mmu-mir-295 [Source:miRBase;Acc:MI0000393]	7	10
ENSMUSG00000077903	mmu-mir-294 [Source:miRBase;Acc:MI0000392]	7	10
ENSMUSG00000076144	mmu-mir-709 [Source:miRBase;Acc:MI0004693]	8	10
ENSMUSG00000078017	mmu-mir-883a [Source:miRBase;Acc:MI0005476]	X	10
ENSMUSG00000070104	mmu-mir-471 [Source:miRBase;Acc:MI0002406]	X	10
ENSMUSG00000070078	mmu-mir-463 [Source:miRBase;Acc:MI0002398]	X	10
ENSMUSG00000077872	mmu-mir-878 [Source:miRBase;Acc:MI0005548]	X	10
ENSMUSG00000077956	mmu-mir-743b [Source:miRBase;Acc:MI0005470]	X	10
ENSMUSG00000078024	mmu-mir-883b [Source:miRBase;Acc:MI0005477]	X	10
ENSMUSG00000077119	mmu-mir-741 [Source:miRBase;Acc:MI0005205]	X	10
ENSMUSG00000078038	mmu-mir-881 [Source:miRBase;Acc:MI0005474]	X	10
ENSMUSG00000077092	mmu-mir-742 [Source:miRBase;Acc:MI0005206]	X	10
ENSMUSG00000080626	mmu-mir-1192 [Source:miRBase;Acc:MI0006297]	19	9
ENSMUSG00000077815	mmu-mir-290 [Source:miRBase;Acc:MI0000388]	7	9
ENSMUSG00000076065	mmu-mir-681 [Source:miRBase;Acc:MI0004643]	12	7
ENSMUSG00000065593	mmu-mir-339 [Source:miRBase;Acc:MI0000621]	5	7
ENSMUSG00000077944	mmu-mir-871 [Source:miRBase;Acc:MI0005471]	X	7
ENSMUSG00000077127	mmu-mir-743a [Source:miRBase;Acc:MI0005207]	X	7
ENSMUSG00000078002	mmu-mir-880 [Source:miRBase;Acc:MI0005473]	X	7
ENSMUSG00000077826	mmu-mir-465b-2 [Source:miRBase;Acc:MI0005499]	X	7
ENSMUSG00000070073	mmu-mir-470 [Source:miRBase;Acc:MI0002405]	X	7
ENSMUSG00000065470	mmu-mir-149 [Source:miRBase;Acc:MI0000171]	1	6
ENSMUSG00000065573	mmu-mir-350 [Source:miRBase;Acc:MI0000640]	1	6
ENSMUSG00000076450	mmu-mir-804 [Source:miRBase;Acc:MI0005203]	11	6
ENSMUSG00000070129	mmu-mir-136 [Source:miRBase;Acc:MI0000162]	12	6
ENSMUSG00000076316	mmu-mir-673 [Source:miRBase;Acc:MI0004601]	12	6
ENSMUSG00000076063	mmu-mir-539 [Source:miRBase;Acc:MI0003520]	12	6
ENSMUSG00000076006	mmu-mir-376b [Source:miRBase;Acc:MI0001162]	12	6
ENSMUSG00000076451	mmu-mir-770 [Source:miRBase;Acc:MI0004203]	12	6
ENSMUSG00000072900	mmu-mir-540 [Source:miRBase;Acc:MI0003518]	12	6
ENSMUSG00000065574	mmu-mir-203 [Source:miRBase;Acc:MI0000246]	12	6
ENSMUSG00000080574	mmu-mir-466i [Source:miRBase;Acc:MI0006282]	13	6
ENSMUSG00000065481	mmu-mir-346 [Source:miRBase;Acc:MI0000634]	14	6
ENSMUSG00000076064	mmu-mir-690 [Source:miRBase;Acc:MI0004658]	16	6
ENSMUSG00000065618	mmu-let-7e [Source:miRBase;Acc:MI0000561]	17	6
ENSMUSG00000065396	mmu-mir-99b [Source:miRBase;Acc:MI0000147]	17	6
ENSMUSG00000065410	mmu-mir-298 [Source:miRBase;Acc:MI0000398]	2	6
ENSMUSG00000076271	mmu-mir-697 [Source:miRBase;Acc:MI0004681]	4	6
ENSMUSG00000070140	mmu-mir-483 [Source:miRBase;Acc:MI0003484]	7	6
ENSMUSG00000076214	mmu-mir-717 [Source:miRBase;Acc:MI0004704]	X	6
ENSMUSG00000077847	mmu-mir-105 [Source:miRBase;Acc:MI0005481]	X	6
ENSMUSG00000070103	mmu-mir-488 [Source:miRBase;Acc:MI0004633]	1	5
ENSMUSG00000072837	mmu-mir-546 [Source:miRBase;Acc:MI0003517]	10	5
ENSMUSG00000065607	mmu-mir-331 [Source:miRBase;Acc:MI0000609]	10	5
ENSMUSG00000076068	mmu-mir-678 [Source:miRBase;Acc:MI0004635]	10	5
ENSMUSG00000065518	mmu-mir-423 [Source:miRBase;Acc:MI0004637]	11	5
ENSMUSG00000065417	mmu-mir-340 [Source:miRBase;Acc:MI0000623]	11	5
ENSMUSG00000076313	mmu-mir-665 [Source:miRBase;Acc:MI0004171]	12	5
ENSMUSG00000065478	mmu-mir-409 [Source:miRBase;Acc:MI0001160]	12	5
ENSMUSG00000076272	mmu-mir-666 [Source:miRBase;Acc:MI0004553]	12	5
ENSMUSG00000065497	mmu-mir-410 [Source:miRBase;Acc:MI0001161]	12	5
ENSMUSG00000065498	mmu-mir-379 [Source:miRBase;Acc:MI0000796]	12	5
ENSMUSG00000076350	mmu-mir-668 [Source:miRBase;Acc:MI0004134]	12	5
ENSMUSG00000070141	mmu-mir-494 [Source:miRBase;Acc:MI0003532]	12	5
ENSMUSG00000076219	mmu-mir-487b [Source:miRBase;Acc:MI0003534]	12	5
ENSMUSG00000076145	mmu-mir-679 [Source:miRBase;Acc:MI0004638]	12	5
ENSMUSG00000065550	mmu-mir-299 [Source:miRBase;Acc:MI0000399]	12	5
ENSMUSG00000076043	mmu-mir-376a [Source:miRBase;Acc:MI0000793]	12	5
ENSMUSG00000065595	mmu-mir-380 [Source:miRBase;Acc:MI0000797]	12	5
ENSMUSG00000065433	mmu-mir-370 [Source:miRBase;Acc:MI0001165]	12	5
ENSMUSG00000065617	mmu-mir-323 [Source:miRBase;Acc:MI0000592]	12	5
ENSMUSG00000065438	mmu-mir-377 [Source:miRBase;Acc:MI0000794]	12	5
ENSMUSG00000076396	mmu-mir-667 [Source:miRBase;Acc:MI0004196]	12	5
ENSMUSG00000065448	mmu-mir-154 [Source:miRBase;Acc:MI0000176]	12	5
ENSMUSG00000077925	mmu-mir-453 [Source:miRBase;Acc:MI0005497]	12	5
ENSMUSG00000065561	mmu-mir-369 [Source:miRBase;Acc:MI0003535]	12	5
ENSMUSG00000065566	mmu-mir-381 [Source:miRBase;Acc:MI0000798]	12	5
ENSMUSG00000065570	mmu-mir-412 [Source:miRBase;Acc:MI0001164]	12	5
ENSMUSG00000076459	mmu-mir-758 [Source:miRBase;Acc:MI0004129]	12	5
ENSMUSG00000065577	mmu-mir-329 [Source:miRBase;Acc:MI0000605]	12	5
ENSMUSG00000077980	mmu-mir-654 [Source:miRBase;Acc:MI0005520]	12	5
ENSMUSG00000076241	mmu-mir-543 [Source:miRBase;Acc:MI0003519]	12	5
ENSMUSG00000065419	mmu-mir-300 [Source:miRBase;Acc:MI0000400]	12	5
ENSMUSG00000065426	mmu-mir-134 [Source:miRBase;Acc:MI0000160]	12	5
ENSMUSG00000065477	mmu-mir-411 [Source:miRBase;Acc:MI0001163]	12	5
ENSMUSG00000065428	mmu-mir-382 [Source:miRBase;Acc:MI0000799]	12	5
ENSMUSG00000076052	mmu-mir-541 [Source:miRBase;Acc:MI0003521]	12	5
ENSMUSG00000070080	mmu-mir-431 [Source:miRBase;Acc:MI0001524]	12	5
ENSMUSG00000070076	mmu-mir-127 [Source:miRBase;Acc:MI0000154]	12	5
ENSMUSG00000070072	mmu-mir-433 [Source:miRBase;Acc:MI0001525]	12	5
ENSMUSG00000080406	mmu-mir-1188 [Source:miRBase;Acc:MI0006290]	12	5
ENSMUSG00000080411	mmu-mir-1193 [Source:miRBase;Acc:MI0006298]	12	5
ENSMUSG00000080687	mmu-mir-1197 [Source:miRBase;Acc:MI0006305]	12	5
ENSMUSG00000077025	mmu-mir-493 [Source:miRBase;Acc:MI0005514]	12	5
ENSMUSG00000070105	mmu-mir-495 [Source:miRBase;Acc:MI0004639]	12	5
ENSMUSG00000070128	mmu-mir-485 [Source:miRBase;Acc:MI0003492]	12	5
ENSMUSG00000070136	mmu-mir-496 [Source:miRBase;Acc:MI0004589]	12	5
ENSMUSG00000077962	mmu-mir-874 [Source:miRBase;Acc:MI0005479]	13	5
ENSMUSG00000076946	mmu-mir-582 [Source:miRBase;Acc:MI0006127]	13	5
ENSMUSG00000065528	mmu-mir-320 [Source:miRBase;Acc:MI0000704]	14	5
ENSMUSG00000076049	mmu-mir-598 [Source:miRBase;Acc:MI0005556]	14	5
ENSMUSG00000076121	mmu-mir-687 [Source:miRBase;Acc:MI0004652]	14	5
ENSMUSG00000065560	mmu-mir-148b [Source:miRBase;Acc:MI0000617]	15	5
ENSMUSG00000076009	mmu-mir-688 [Source:miRBase;Acc:MI0004653]	15	5
ENSMUSG00000076010	mmu-mir-615 [Source:miRBase;Acc:MI0005004]	15	5
ENSMUSG00000080669	mmu-mir-1224 [Source:miRBase;Acc:MI0004118]	16	5
ENSMUSG00000065464	mmu-mir-185 [Source:miRBase;Acc:MI0000227]	16	5
ENSMUSG00000065572	mmu-mir-130b [Source:miRBase;Acc:MI0000408]	16	5
ENSMUSG00000065479	mmu-mir-125a [Source:miRBase;Acc:MI0000151]	17	5
ENSMUSG00000065491	mmu-mir-7b [Source:miRBase;Acc:MI0000730]	17	5
ENSMUSG00000076147	mmu-mir-694 [Source:miRBase;Acc:MI0004664]	18	5
ENSMUSG00000065445	mmu-mir-143 [Source:miRBase;Acc:MI0000257]	18	5
ENSMUSG00000070127	mmu-mir-146b [Source:miRBase;Acc:MI0004665]	19	5
ENSMUSG00000076216	mmu-mir-695 [Source:miRBase;Acc:MI0004675]	2	5
ENSMUSG00000077897	mmu-mir-511 [Source:miRBase;Acc:MI0005554]	2	5
ENSMUSG00000065511	mmu-mir-129-2 [Source:miRBase;Acc:MI0000585]	2	5
ENSMUSG00000065521	mmu-mir-296 [Source:miRBase;Acc:MI0000394]	2	5
ENSMUSG00000070077	mmu-mir-491 [Source:miRBase;Acc:MI0004680]	4	5
ENSMUSG00000076035	mmu-mir-692-2 [Source:miRBase;Acc:MI0004661]	4	5
ENSMUSG00000077851	mmu-mir-876 [Source:miRBase;Acc:MI0005480]	4	5
ENSMUSG00000077042	mmu-mir-574 [Source:miRBase;Acc:MI0005518]	5	5
ENSMUSG00000076163	mmu-mir-701 [Source:miRBase;Acc:MI0004685]	5	5
ENSMUSG00000070107	mmu-mir-489 [Source:miRBase;Acc:MI0003476]	6	5
ENSMUSG00000076012	mmu-mir-705 [Source:miRBase;Acc:MI0004689]	6	5
ENSMUSG00000065501	mmu-mir-335 [Source:miRBase;Acc:MI0000817]	6	5
ENSMUSG00000076357	mmu-mir-653 [Source:miRBase;Acc:MI0005557]	6	5
ENSMUSG00000076051	mmu-mir-707 [Source:miRBase;Acc:MI0004691]	7	5
ENSMUSG00000076143	mmu-mir-708 [Source:miRBase;Acc:MI0004692]	7	5
ENSMUSG00000065571	mmu-mir-326 [Source:miRBase;Acc:MI0000598]	7	5
ENSMUSG00000065543	mmu-mir-330 [Source:miRBase;Acc:MI0000607]	7	5
ENSMUSG00000065502	mmu-mir-202 [Source:miRBase;Acc:MI0000245]	7	5
ENSMUSG00000076042	mmu-mir-710 [Source:miRBase;Acc:MI0004694]	8	5
ENSMUSG00000076286	mmu-mir-672 [Source:miRBase;Acc:MI0004258]	X	5
ENSMUSG00000076399	mmu-mir-450a-2 [Source:miRBase;Acc:MI0003537]	X	5
ENSMUSG00000076140	mmu-mir-542 [Source:miRBase;Acc:MI0003522]	X	5
ENSMUSG00000076269	mmu-mir-374 [Source:miRBase;Acc:MI0004125]	X	5
ENSMUSG00000076251	mmu-mir-501 [Source:miRBase;Acc:MI0004703]	X	5
ENSMUSG00000076050	mmu-mir-450b [Source:miRBase;Acc:MI0004705]	X	5
ENSMUSG00000076398	mmu-mir-676 [Source:miRBase;Acc:MI0005003]	X	5
ENSMUSG00000070081	mmu-mir-505 [Source:miRBase;Acc:MI0004706]	X	5
ENSMUSG00000070100	mmu-mir-362 [Source:miRBase;Acc:MI0000763]	X	5
ENSMUSG00000070108	mmu-mir-500 [Source:miRBase;Acc:MI0004702]	X	5
ENSMUSG00000070110	mmu-mir-504 [Source:miRBase;Acc:MI0005515]	X	5
ENSMUSG00000070138	mmu-mir-452 [Source:miRBase;Acc:MI0001734]	X	5
ENSMUSG00000070139	mmu-mir-532 [Source:miRBase;Acc:MI0003206]	X	5
ENSMUSG00000065509	mmu-mir-421 [Source:miRBase;Acc:MI0005496]	X	5
ENSMUSG00000065542	mmu-mir-224 [Source:miRBase;Acc:MI0000711]	X	5
ENSMUSG00000076458	mmu-mir-764 [Source:miRBase;Acc:MI0004310]	X	5
ENSMUSG00000065499	mmu-mir-384 [Source:miRBase;Acc:MI0001146]	X	5
ENSMUSG00000065398	mmu-mir-188 [Source:miRBase;Acc:MI0000230]	X	5
ENSMUSG00000065404	mmu-mir-201 [Source:miRBase;Acc:MI0000244]	X	5
ENSMUSG00000065450	mmu-mir-448 [Source:miRBase;Acc:MI0001638]	X	5
ENSMUSG00000065486	mmu-mir-450a-1 [Source:miRBase;Acc:MI0001653]	X	5
ENSMUSG00000065411	mmu-mir-195 [Source:miRBase;Acc:MI0000237]	11	4
ENSMUSG00000076460	mmu-mir-744 [Source:miRBase;Acc:MI0004124]	11	4
ENSMUSG00000065534	mmu-mir-324 [Source:miRBase;Acc:MI0000595]	11	4
ENSMUSG00000065537	mmu-mir-132 [Source:miRBase;Acc:MI0000158]	11	4
ENSMUSG00000065590	mmu-mir-212 [Source:miRBase;Acc:MI0000696]	11	4
ENSMUSG00000070109	mmu-mir-497 [Source:miRBase;Acc:MI0004636]	11	4
ENSMUSG00000065515	mmu-mir-152 [Source:miRBase;Acc:MI0000174]	11	4
ENSMUSG00000076236	mmu-mir-682 [Source:miRBase;Acc:MI0004644]	13	4
ENSMUSG00000077931	mmu-mir-877 [Source:miRBase;Acc:MI0005553]	17	4
ENSMUSG00000076335	mmu-mir-670 [Source:miRBase;Acc:MI0004295]	2	4
ENSMUSG00000076255	mmu-mir-92b [Source:miRBase;Acc:MI0005521]	3	4
ENSMUSG00000065427	mmu-mir-429 [Source:miRBase;Acc:MI0001642]	4	4
ENSMUSG00000065452	mmu-mir-207 [Source:miRBase;Acc:MI0000250]	4	4
ENSMUSG00000065527	mmu-mir-93 [Source:miRBase;Acc:MI0000581]	5	4
ENSMUSG00000065514	mmu-mir-106b [Source:miRBase;Acc:MI0000407]	5	4
ENSMUSG00000065394	mmu-mir-25 [Source:miRBase;Acc:MI0000689]	5	4
ENSMUSG00000065462	mmu-mir-200c [Source:miRBase;Acc:MI0000694]	6	4
ENSMUSG00000065474	mmu-mir-141 [Source:miRBase;Acc:MI0000166]	6	4
ENSMUSG00000076315	mmu-mir-343 [Source:miRBase;Acc:MI0005494]	7	4
ENSMUSG00000076142	mmu-mir-711 [Source:miRBase;Acc:MI0004695]	9	4
ENSMUSG00000065596	mmu-mir-184 [Source:miRBase;Acc:MI0000226]	9	4
ENSMUSG00000076448	mmu-mir-763 [Source:miRBase;Acc:MI0004516]	10	3
ENSMUSG00000065564	mmu-let-7b [Source:miRBase;Acc:MI0000558]	15	3
ENSMUSG00000065402	mmu-mir-122 [Source:miRBase;Acc:MI0000256]	18	3
ENSMUSG00000076120	mmu-mir-551b [Source:miRBase;Acc:MI0004131]	3	3
ENSMUSG00000065431	mmu-mir-186 [Source:miRBase;Acc:MI0000228]	3	3
ENSMUSG00000078057	mmu-mir-873 [Source:miRBase;Acc:MI0005550]	4	3
ENSMUSG00000076119	mmu-mir-698 [Source:miRBase;Acc:MI0004682]	4	3
ENSMUSG00000076361	mmu-mir-182 [Source:miRBase;Acc:MI0000224]	6	3
ENSMUSG00000065586	mmu-mir-96 [Source:miRBase;Acc:MI0000583]	6	3
ENSMUSG00000076338	mmu-mir-181d [Source:miRBase;Acc:MI0005450]	8	3
ENSMUSG00000065483	mmu-mir-181c [Source:miRBase;Acc:MI0000724]	8	3
ENSMUSG00000065587	mmu-mir-34c [Source:miRBase;Acc:MI0000403]	9	3
ENSMUSG00000065492	mmu-mir-34b [Source:miRBase;Acc:MI0000404]	9	3
ENSMUSG00000065581	mmu-mir-194-1 [Source:miRBase;Acc:MI0000236]	1	2
ENSMUSG00000065616	mmu-mir-375 [Source:miRBase;Acc:MI0000792]	1	2
ENSMUSG00000065520	mmu-mir-128-1 [Source:miRBase;Acc:MI0000155]	1	2
ENSMUSG00000065548	mmu-mir-29c [Source:miRBase;Acc:MI0000577]	1	2
ENSMUSG00000065533	mmu-mir-205 [Source:miRBase;Acc:MI0000248]	1	2
ENSMUSG00000065430	mmu-mir-26a-2 [Source:miRBase;Acc:MI0000706]	10	2
ENSMUSG00000065601	mmu-mir-146a [Source:miRBase;Acc:MI0000170]	11	2
ENSMUSG00000076318	mmu-mir-216b [Source:miRBase;Acc:MI0004126]	11	2
ENSMUSG00000065529	mmu-mir-22 [Source:miRBase;Acc:MI0000570]	11	2
ENSMUSG00000065453	mmu-let-7d [Source:miRBase;Acc:MI0000405]	13	2
ENSMUSG00000076453	mmu-mir-759 [Source:miRBase;Acc:MI0004554]	14	2
ENSMUSG00000065437	mmu-mir-30d [Source:miRBase;Acc:MI0000549]	15	2
ENSMUSG00000065476	mmu-mir-30b [Source:miRBase;Acc:MI0000145]	15	2
ENSMUSG00000077890	mmu-mir-875 [Source:miRBase;Acc:MI0005551]	15	2
ENSMUSG00000076972	mmu-mir-193b [Source:miRBase;Acc:MI0005484]	16	2
ENSMUSG00000065397	mmu-mir-155 [Source:miRBase;Acc:MI0000177]	16	2
ENSMUSG00000076288	mmu-mir-301b [Source:miRBase;Acc:MI0004122]	16	2
ENSMUSG00000076372	mmu-mir-568 [Source:miRBase;Acc:MI0005517]	16	2
ENSMUSG00000065563	mmu-mir-103-2 [Source:miRBase;Acc:MI0000588]	2	2
ENSMUSG00000070144	mmu-mir-1-1 [Source:miRBase;Acc:MI0000139]	2	2
ENSMUSG00000065484	mmu-mir-130a [Source:miRBase;Acc:MI0000156]	2	2
ENSMUSG00000065558	mmu-mir-124-2 [Source:miRBase;Acc:MI0000717]	3	2
ENSMUSG00000076444	mmu-mir-761 [Source:miRBase;Acc:MI0004306]	4	2
ENSMUSG00000065490	mmu-mir-30c-1 [Source:miRBase;Acc:MI0000547]	4	2
ENSMUSG00000065443	mmu-mir-196b [Source:miRBase;Acc:MI0001151]	6	2
ENSMUSG00000070075	mmu-mir-490 [Source:miRBase;Acc:MI0005002]	6	2
ENSMUSG00000065446	mmu-mir-139 [Source:miRBase;Acc:MI0000693]	7	2
ENSMUSG00000065585	mmu-mir-211 [Source:miRBase;Acc:MI0000708]	7	2
ENSMUSG00000076454	mmu-mir-762 [Source:miRBase;Acc:MI0004215]	7	2
ENSMUSG00000065609	mmu-mir-7a-2 [Source:miRBase;Acc:MI0000729]	7	2
ENSMUSG00000065513	mmu-mir-26a-1 [Source:miRBase;Acc:MI0000573]	9	2
ENSMUSG00000065579	mmu-mir-425 [Source:miRBase;Acc:MI0001447]	9	2
ENSMUSG00000065547	mmu-mir-199a-1 [Source:miRBase;Acc:MI0000241]	9	2
ENSMUSG00000065407	mmu-mir-135a-1 [Source:miRBase;Acc:MI0000161]	9	2
ENSMUSG00000065414	mmu-mir-138-1 [Source:miRBase;Acc:MI0000722]	9	2
ENSMUSG00000077111	mmu-mir-18b [Source:miRBase;Acc:MI0005483]	X	2
ENSMUSG00000065613	mmu-mir-92a-2 [Source:miRBase;Acc:MI0000580]	X	2
ENSMUSG00000076041	mmu-mir-20b [Source:miRBase;Acc:MI0003536]	X	2
ENSMUSG00000065456	mmu-mir-106a [Source:miRBase;Acc:MI0000406]	X	2
ENSMUSG00000065473	mmu-mir-19b-2 [Source:miRBase;Acc:MI0000546]	X	2
ENSMUSG00000065435	mmu-mir-135b [Source:miRBase;Acc:MI0000646]	1	1
ENSMUSG00000065562	mmu-mir-215 [Source:miRBase;Acc:MI0000974]	1	1
ENSMUSG00000065405	mmu-mir-30a [Source:miRBase;Acc:MI0000144]	1	1
ENSMUSG00000065567	mmu-mir-30c-2 [Source:miRBase;Acc:MI0000548]	1	1
ENSMUSG00000080591	mmu-mir-677 [Source:miRBase;Acc:MI0004634]	10	1
ENSMUSG00000065524	mmu-mir-135a-2 [Source:miRBase;Acc:MI0000715]	10	1
ENSMUSG00000065553	mmu-mir-103-1 [Source:miRBase;Acc:MI0000587]	11	1
ENSMUSG00000065589	mmu-mir-301a [Source:miRBase;Acc:MI0000401]	11	1
ENSMUSG00000076146	mmu-mir-449c [Source:miRBase;Acc:MI0004645]	13	1
ENSMUSG00000065449	mmu-mir-365-1 [Source:miRBase;Acc:MI0000768]	16	1
ENSMUSG00000065472	mmu-mir-125b-2 [Source:miRBase;Acc:MI0000152]	16	1
ENSMUSG00000065578	mmu-mir-181b-2 [Source:miRBase;Acc:MI0000823]	2	1
ENSMUSG00000065423	mmu-mir-181a-2 [Source:miRBase;Acc:MI0000223]	2	1
ENSMUSG00000065460	mmu-mir-133a-2 [Source:miRBase;Acc:MI0000820]	2	1
ENSMUSG00000076252	mmu-mir-302b [Source:miRBase;Acc:MI0003716]	3	1
ENSMUSG00000065447	mmu-mir-302d [Source:miRBase;Acc:MI0003718]	3	1
ENSMUSG00000077996	mmu-mir-190b [Source:miRBase;Acc:MI0005478]	3	1
ENSMUSG00000065482	mmu-mir-302c [Source:miRBase;Acc:MI0003717]	3	1
ENSMUSG00000065413	mmu-mir-367 [Source:miRBase;Acc:MI0003531]	3	1
ENSMUSG00000065552	mmu-mir-302a [Source:miRBase;Acc:MI0000402]	3	1
ENSMUSG00000065408	mmu-mir-31 [Source:miRBase;Acc:MI0000579]	4	1
ENSMUSG00000065549	mmu-mir-200b [Source:miRBase;Acc:MI0000243]	4	1
ENSMUSG00000065400	mmu-mir-200a [Source:miRBase;Acc:MI0000554]	4	1
ENSMUSG00000065544	mmu-mir-32 [Source:miRBase;Acc:MI0000691]	4	1
ENSMUSG00000065505	mmu-mir-148a [Source:miRBase;Acc:MI0000550]	6	1
ENSMUSG00000065457	mmu-mir-383 [Source:miRBase;Acc:MI0000800]	8	1
ENSMUSG00000065441	mmu-mir-128-2 [Source:miRBase;Acc:MI0000726]	9	1
ENSMUSG00000065536	mmu-mir-98 [Source:miRBase;Acc:MI0000586]	X	1
ENSMUSG00000070126	mmu-mir-199a-2 [Source:miRBase;Acc:MI0000713]	1	0
ENSMUSG00000065458	mmu-mir-181b-1 [Source:miRBase;Acc:MI0000723]	1	0
ENSMUSG00000065412	mmu-mir-29b-2 [Source:miRBase;Acc:MI0000712]	1	0
ENSMUSG00000065565	mmu-mir-181a-1 [Source:miRBase;Acc:MI0000697]	1	0
ENSMUSG00000065559	mmu-mir-206 [Source:miRBase;Acc:MI0000249]	1	0
ENSMUSG00000065516	mmu-mir-214 [Source:miRBase;Acc:MI0000698]	1	0
ENSMUSG00000065480	mmu-mir-133b [Source:miRBase;Acc:MI0000821]	1	0
ENSMUSG00000065406	mmu-let-7i [Source:miRBase;Acc:MI0000138]	10	0
ENSMUSG00000070065	mmu-mir-451 [Source:miRBase;Acc:MI0001730]	11	0
ENSMUSG00000065401	mmu-mir-144 [Source:miRBase;Acc:MI0000168]	11	0
ENSMUSG00000065420	mmu-mir-142 [Source:miRBase;Acc:MI0000167]	11	0
ENSMUSG00000065455	mmu-mir-21 [Source:miRBase;Acc:MI0000569]	11	0
ENSMUSG00000065539	mmu-mir-216a [Source:miRBase;Acc:MI0000699]	11	0
ENSMUSG00000065583	mmu-mir-218-2 [Source:miRBase;Acc:MI0000701]	11	0
ENSMUSG00000065600	mmu-mir-338 [Source:miRBase;Acc:MI0000619]	11	0
ENSMUSG00000065519	mmu-mir-10a [Source:miRBase;Acc:MI0000685]	11	0
ENSMUSG00000065538	mmu-mir-153 [Source:miRBase;Acc:MI0000175]	12	0
ENSMUSG00000065424	mmu-mir-9-2 [Source:miRBase;Acc:MI0000157]	13	0
ENSMUSG00000065434	mmu-mir-7a-1 [Source:miRBase;Acc:MI0000728]	13	0
ENSMUSG00000065475	mmu-mir-27b [Source:miRBase;Acc:MI0000142]	13	0
ENSMUSG00000065599	mmu-mir-23b [Source:miRBase;Acc:MI0000141]	13	0
ENSMUSG00000065517	mmu-let-7f-1 [Source:miRBase;Acc:MI0000562]	13	0
ENSMUSG00000065508	mmu-mir-17 [Source:miRBase;Acc:MI0000687]	14	0
ENSMUSG00000065605	mmu-mir-16-1 [Source:miRBase;Acc:MI0000565]	14	0
ENSMUSG00000076270	mmu-mir-719 [Source:miRBase;Acc:MI0004651]	14	0
ENSMUSG00000076256	mmu-mir-19b-1 [Source:miRBase;Acc:MI0000718]	14	0
ENSMUSG00000076062	mmu-mir-92a-1 [Source:miRBase;Acc:MI0000719]	14	0
ENSMUSG00000076128	mmu-mir-686 [Source:miRBase;Acc:MI0004650]	14	0
ENSMUSG00000065403	mmu-mir-18a [Source:miRBase;Acc:MI0000567]	14	0
ENSMUSG00000065432	mmu-mir-208a [Source:miRBase;Acc:MI0000555]	14	0
ENSMUSG00000065416	mmu-mir-19a [Source:miRBase;Acc:MI0000688]	14	0
ENSMUSG00000065442	mmu-mir-20a [Source:miRBase;Acc:MI0000568]	14	0
ENSMUSG00000065459	mmu-mir-15a [Source:miRBase;Acc:MI0000564]	14	0
ENSMUSG00000065608	mmu-let-7c-2 [Source:miRBase;Acc:MI0000560]	15	0
ENSMUSG00000065488	mmu-mir-196a-2 [Source:miRBase;Acc:MI0000553]	15	0
ENSMUSG00000065557	mmu-let-7c-1 [Source:miRBase;Acc:MI0000559]	16	0
ENSMUSG00000065530	mmu-mir-99a [Source:miRBase;Acc:MI0000146]	16	0
ENSMUSG00000065592	mmu-mir-145 [Source:miRBase;Acc:MI0000169]	18	0
ENSMUSG00000065399	mmu-mir-133a-1 [Source:miRBase;Acc:MI0000159]	18	0
ENSMUSG00000080662	mmu-mir-1-2-as [Source:miRBase;Acc:MI0006283]	18	0
ENSMUSG00000065594	mmu-mir-107 [Source:miRBase;Acc:MI0000684]	19	0
ENSMUSG00000065507	mmu-mir-204 [Source:miRBase;Acc:MI0000247]	19	0
ENSMUSG00000065556	mmu-mir-101b [Source:miRBase;Acc:MI0000649]	19	0
ENSMUSG00000065554	mmu-mir-199b [Source:miRBase;Acc:MI0000714]	2	0
ENSMUSG00000076312	mmu-mir-499 [Source:miRBase;Acc:MI0004676]	2	0
ENSMUSG00000065485	mmu-mir-219-2 [Source:miRBase;Acc:MI0000741]	2	0
ENSMUSG00000065540	mmu-mir-126 [Source:miRBase;Acc:MI0000153]	2	0
ENSMUSG00000065500	mmu-mir-10b [Source:miRBase;Acc:MI0000221]	2	0
ENSMUSG00000065504	mmu-mir-9-1 [Source:miRBase;Acc:MI0000720]	3	0
ENSMUSG00000065569	mmu-mir-137 [Source:miRBase;Acc:MI0000163]	3	0
ENSMUSG00000065580	mmu-mir-15b [Source:miRBase;Acc:MI0000140]	3	0
ENSMUSG00000065606	mmu-mir-16-2 [Source:miRBase;Acc:MI0000566]	3	0
ENSMUSG00000070102	mmu-mir-455 [Source:miRBase;Acc:MI0004679]	4	0
ENSMUSG00000065493	mmu-mir-34a [Source:miRBase;Acc:MI0000584]	4	0
ENSMUSG00000065451	mmu-mir-101a [Source:miRBase;Acc:MI0000148]	4	0
ENSMUSG00000080643	mmu-mir-699 [Source:miRBase;Acc:MI0004683]	4	0
ENSMUSG00000076123	mmu-mir-700 [Source:miRBase;Acc:MI0004684]	4	0
ENSMUSG00000065409	mmu-mir-30e [Source:miRBase;Acc:MI0000259]	4	0
ENSMUSG00000076387	mmu-mir-671 [Source:miRBase;Acc:MI0004133]	5	0
ENSMUSG00000065603	mmu-mir-218-1 [Source:miRBase;Acc:MI0000700]	5	0
ENSMUSG00000065619	mmu-mir-183 [Source:miRBase;Acc:MI0000225]	6	0
ENSMUSG00000065604	mmu-mir-29b-1 [Source:miRBase;Acc:MI0000143]	6	0
ENSMUSG00000065610	mmu-mir-29a [Source:miRBase;Acc:MI0000576]	6	0
ENSMUSG00000065469	mmu-mir-129-1 [Source:miRBase;Acc:MI0000222]	6	0
ENSMUSG00000076060	mmu-mir-704 [Source:miRBase;Acc:MI0004688]	6	0
ENSMUSG00000065545	mmu-mir-9-3 [Source:miRBase;Acc:MI0000721]	7	0
ENSMUSG00000070130	mmu-mir-328 [Source:miRBase;Acc:MI0000603]	8	0
ENSMUSG00000065439	mmu-mir-140 [Source:miRBase;Acc:MI0000165]	8	0
ENSMUSG00000065611	mmu-mir-23a [Source:miRBase;Acc:MI0000571]	8	0
ENSMUSG00000065444	mmu-mir-27a [Source:miRBase;Acc:MI0000578]	8	0
ENSMUSG00000065541	mmu-mir-24-2 [Source:miRBase;Acc:MI0000572]	8	0
ENSMUSG00000076138	mmu-mir-703 [Source:miRBase;Acc:MI0004687]	9	0
ENSMUSG00000065614	mmu-let-7a-2 [Source:miRBase;Acc:MI0000557]	9	0
ENSMUSG00000065440	mmu-let-7g [Source:miRBase;Acc:MI0000137]	9	0
ENSMUSG00000065506	mmu-mir-125b-1 [Source:miRBase;Acc:MI0000725]	9	0
ENSMUSG00000065471	mmu-mir-222 [Source:miRBase;Acc:MI0000710]	X	0
ENSMUSG00000065602	mmu-let-7f-2 [Source:miRBase;Acc:MI0000563]	X	0
ENSMUSG00000070106	mmu-mir-363 [Source:miRBase;Acc:MI0000765]	X	0
ENSMUSG00000065422	mmu-mir-221 [Source:miRBase;Acc:MI0000709]	X	0
