# Supplementary material for: Chromosomal Redistribution of Male-Biased Genes in Mammalian Evolution with Two Bursts of Gene Gain on the X Chromosome
Source: PLoS Biol. 2010 Oct 5;8(10):e1000494. doi: 10.1371/journal.pbio.1000494 (PMC2950125; doi:10.1371/journal.pbio.1000494)
Supplement: Table S7 — The proportion of expressed X-linked miRNAs originating in branch 5 versus proportion of expressed autosomal genes from the same evolutionary period. Taking placenta as an example, there are 12 X-linked genes present in all replicates and 3 X-linked genes absent in all replicates. In contrast, for autosomal miRNAs, 41 are present and 24 absent in all replicates. So the excess will be 12/15–41/65 or 26.8% (Fisher's Exact Test one-sided p = 0.173). (0.02 MB XLS) [file pbio.1000494.s015.xls]

## Sheet: S7
Table S7. The proportion of expressed X-linked miRNAs originating in branch 5 versus proportion of expressed autosomal genes from the same evolutionary period
Tissue	X-Present	X-Absent	Autosome-Present	Autosome-Absent	Excess	Fisher's Exact Test one-sided
Placenta	12	3	41	24	0.268293	0.172822
Brain	11	2	46	23	0.269231	0.169204
Breast	13	2	37	29	0.545946	0.0241078
Heart	11	2	30	36	0.861538	0.00961961
Thymus	12	2	37	32	0.598456	0.0232018
Liver	6	3	19	39	1.03509	0.0583394
Ovary	13	1	36	27	0.625	0.00955728
SkeletalMuscle	12	2	31	33	0.769585	0.010242
Testes	13	1	40	26	0.532143	0.0166572
