# Supplementary material for: Chromosomal Redistribution of Male-Biased Genes in Mammalian Evolution with Two Bursts of Gene Gain on the X Chromosome
Source: PLoS Biol. 2010 Oct 5;8(10):e1000494. doi: 10.1371/journal.pbio.1000494 (PMC2950125; doi:10.1371/journal.pbio.1000494)
Supplement: Table S8 — Gene Ontology (GO) enrichment analysis for human X-linked protein-coding genes emerging on branch 5. “P,” “C,” and “F” indicate three root categories of GO, i.e., biological process, cellular component, and molecular function, respectively. (0.02 MB XLS) [file pbio.1000494.s016.xls]

## Sheet: S8
Table S8. Gene Ontology Enrichment analysis for human X-linked protein-coding genes emerging on branch 5
Category	Function	FDR p
P	GO:0006355 regulation of transcription, DNA-dependent	0.000739676
P	GO:0051252 regulation of RNA metabolic process	0.000863162
P	GO:0006350 transcription	0.000911954
P	GO:0034961 cellular biopolymer biosynthetic process	0.00163264
P	GO:0043284 biopolymer biosynthetic process	0.00175811
P	GO:0045449 regulation of transcription	0.00240164
P	GO:0010468 regulation of gene expression	0.00295966
P	GO:0034645 cellular macromolecule biosynthetic process	0.00629958
P	GO:0019219 regulation of nucleobase, nucleoside, nucleotide and nucleic acid metabolic process	0.0067165
P	GO:0009059 macromolecule biosynthetic process	0.00704189
P	GO:0010556 regulation of macromolecule biosynthetic process	0.00754363
P	GO:0051171 regulation of nitrogen compound metabolic process	0.00768238
P	GO:0060255 regulation of macromolecule metabolic process	0.00871816
P	GO:0031326 regulation of cellular biosynthetic process	0.0145177
P	GO:0009889 regulation of biosynthetic process	0.0149382
P	GO:0010467 gene expression	0.0155268
P	GO:0019222 regulation of metabolic process	0.0168109
P	GO:0031323 regulation of cellular metabolic process	0.0201004
P	GO:0080090 regulation of primary metabolic process	0.0237609
P	GO:0006139 nucleobase, nucleoside, nucleotide and nucleic acid metabolic process	0.0258577
C	GO:0005634 nucleus	0.000173125
C	GO:0005622 intracellular	0.0410719
F	GO:XXXXXXX unannotated	0.0410719
