# Supplementary material for: Chromosomal Redistribution of Male-Biased Genes in Mammalian Evolution with Two Bursts of Gene Gain on the X Chromosome
Source: PLoS Biol. 2010 Oct 5;8(10):e1000494. doi: 10.1371/journal.pbio.1000494 (PMC2950125; doi:10.1371/journal.pbio.1000494)
Supplement: Table S10 — Spatial distribution of young X-linked male-biased genes. “Coordinate” column shows the position for the middle point of each gene. “CT” marks whether a gene is a Cancer/Testis gene or not according to the CTdatabase 76. Notably, “FAM9B” is situated in the undefined region between stratum 3 and 4, and thus we assign “?” for this gene. (0.02 MB XLS) [file pbio.1000494.s018.xls]

## Sheet: S10
Table S10. Spatial distribution of young X-linked male-biased genes.
Gene	Coordinate (MB)	Branch	Stratum	CT	Symbol	Description
ENSG00000177138	9.0228	8	?	N	FAM9B	family with sequence similarity 9, member B
ENSG00000189132	34.8719	8	3	N	FAM47B	family with sequence similarity 47, member B
ENSG00000198173	36.938	8	3	N	FAM47C	family with sequence similarity 47, member C
ENSG00000126752	48.0715	12	2	Y	SSX1	synovial sarcoma, X breakpoint 1
ENSG00000205777	49.2506	12	2	Y	GAGE1	G antigen 1
ENSG00000068985	49.3432	8	2	Y	PAGE1	P antigen family, member 1 (prostate associated)
ENSG00000182890	120.01	9	1	N	GLUD2	glutamate dehydrogenase 2
ENSG00000183434	132.179	8	1	Y	TFDP3	transcription factor Dp family, member 3
ENSG00000184785	133.953	9	1	N	LOC644538	hypothetical protein LOC644538
ENSG00000181433	134.813	8	1	Y	SAGE1	sarcoma antigen 1
ENSG00000155495	140.822	8	1	Y	MAGEC1	melanoma antigen family C, 1
ENSG00000156009	148.773	9	1	Y	MAGEA8	melanoma antigen family A, 8
ENSG00000198681	152.137	9	1	Y	MAGEA1	melanoma antigen family A, 1 (directs expression of antigen MZ2-E)
